# Supplementary material for: Condensates formed by prion-like low-complexity domains have small-world network structures and interfaces defined by expanded conformations
Source: Nat Commun. 2022 Dec 13;13:7722. doi: 10.1038/s41467-022-35370-7 (PMC9748015; doi:10.1038/s41467-022-35370-7)
Supplement: Supplementary file 3 — Source Data [file 41467_2022_35370_MOESM3_ESM.xlsx]

## Sheet: Figure 1a
Interaction pair	Relative interaction strength
Tyr-Tyr	-19.3
Tyr-Phe	-15.2
Phe-Phe	-13.4
Arg-Aro	-11
Lys-X	-0.389
Thr-X	-2.35
Ser-X	-2.65
Gln-X	-2.75
Asn-X	-3.05
Gly-X	-3.15
X-X	-2.95

## Sheet: Figure 1b
Variant	'WT'	'WT+NLS'	'-12F+12Y'	'+7F-7Y'	'-4F-2Y'	'-9F+3Y'	'-8F+4Y'	'-9F+6Y'	'+2R'	'-6R'	'-10R'	'+12D'	'+8D'	'+4D'	'-4D'	'-3R+3K'	'-6R+6K'	'+7K+12D'
Experimental nu	0.442	0.43	0.429	0.454	0.475	0.46	0.461	0.457	0.44	0.448	0.468	0.451	0.437	0.453	0.446	0.447	0.467	0.467
Experimental error	0.006	0.004	0.007	0.006	0.006	0.006	0.003	0.005	0.009	0.004	0.004	0.004	0.003	0.013	0.005	0.006	0.003	0.003
Simulation nu	0.4463	0.4415	0.4338	0.4489	0.4654	0.4618	0.4559	0.4522	0.4379	0.4536	0.4606	0.4426	0.4409	0.4423	0.4419	0.4594	0.4707	0.4646

## Sheet: Figure 1c
WT
Experimental concentrations	1.29e-05	1.58e-05	2.32e-05	2.76606e-05	4.68e-05	5.29e-05	5.79738e-05	7.7e-05	0.000102	0.000124321	0.000146096	0.0020815	0.00756472	0.00683605	0.00314142	0.00865868	0.00754394	0.0104276	0.0053613	0.0133132	0.0100169	0.0109629	0.00974736	0.0299776	0.0340045	0.0215884	0.0272451	0.0260307
Experimental temperatures	4	6	8	10	12	14	16	18	20	22	24	45.4	54.8643	56.0617	56.9	57.5314	57.7377	58.2641	59.2	64.0105	65.5435	73.8853	74.1317	5	10	12	18	20
Simulation concentrations	1.15487e-06	2.94007e-06	6.72269e-06	1.41998e-05	2.7983e-05	5.08467e-05	9.61697e-05	0.000171376	0.000309943	0.0397973	0.0378649	0.0358463	0.0340697	0.0324754	0.0309185	0.0293138	0.0278048	0.026244
Simulation concentration errors	1.04656e-07	1.71174e-07	2.70613e-07	4.91588e-07	5.85143e-07	8.58211e-07	1.98376e-06	3.40708e-06	5.04057e-06	0.00013437	0.000126478	0.000119159	8.08972e-05	8.35787e-05	7.59664e-05	8.66638e-05	7.66693e-05	9.85589e-05
Simulation temperatures	-15.4	-9.8	-4.2	1.4	7	12.6	18.2	23.8	29.4	-15.4	-9.8	-4.2	1.4	7	12.6	18.2	23.8	29.4
-9F+3Y
Experimental concentrations	0.000120214	0.000211931	0.000418548	0.00269575	0.00132148	0.00289754	0.0045038	0.00607919
Experimental temperatures	4	8	12	24.6295	25.3347	25.3702	26.2994	26.0107
Simulation concentrations	6.61822e-07	1.85976e-06	4.48169e-06	1.01256e-05	2.01212e-05	4.24078e-05	7.95369e-05	0.000144365	0.0427466	0.0403467	0.0383999	0.0365921	0.0345967	0.032699	0.0312229	0.0294544
Simulation concentration errors	2.33804e-08	1.62804e-07	3.24351e-07	3.86135e-07	1.04466e-06	1.34718e-06	4.56771e-06	1.39176e-06	0.000139042	0.000218208	5.34003e-05	0.000227534	8.96532e-05	0.000190315	6.07449e-05	0.000165115
Simulation temperatures	-32.2	-26.6	-21	-15.4	-9.8	-4.2	1.4	7	-32.2	-26.6	-21	-15.4	-9.8	-4.2	1.4	7
+4D
Experimental concentrations	4.45e-06	9.36e-06	1.79e-05
Experimental temperatures	4	12	16
Simulation concentrations	4.33788e-06	6.30808e-06	1.45948e-05	2.80559e-05	4.9279e-05	8.71139e-05	0.000154172	0.000264969	0.0363282	0.0344187	0.0329577	0.0314475	0.0302526	0.0286897	0.0272676	0.0259125
Simulation concentration errors	4.67678e-07	5.28049e-07	8.81832e-07	1.41099e-06	2.41797e-06	2.21711e-06	4.82286e-06	9.1889e-06	4.6242e-06	0.000279385	0.000158626	8.15604e-05	0.000124084	7.7233e-05	0.000208568	0.000166777
Simulation temperatures	7	12.6	18.2	23.8	29.4	35	40.6	46.2	7	12.6	18.2	23.8	29.4	35	40.6	46.2
-6R+6K
Experimental concentrations	0.000492998	0.000663577	0.000922233	0.00134036	0.00119943	0.00231512	0.00289294	0.001045
Experimental temperatures	4	6	8	11.5536	12.5444	13.1682	13.5645	15.9257
Simulation concentrations	3.82671e-06	9.75289e-06	2.02164e-05	4.43815e-05	8.70602e-05	0.000173971	0.0371983	0.0353152	0.0333632	0.0314151	0.0296118	0.0282685
Simulation concentration errors	4.34763e-07	3.38817e-07	1.79307e-06	1.36519e-06	4.67048e-06	5.75631e-06	0.000106423	6.44029e-05	0.000159086	7.29869e-05	0.00053485	7.97006e-05
Simulation temperatures	-32.2	-26.6	-21	-15.4	-9.8	-4.2	-32.2	-26.6	-21	-15.4	-9.8	-4.2
-23S+23T
Experimental concentrations	6.87334e-05	0.000115713	0.00015914	0.000342229	0.000471189	0.0310259	0.0278428	0.0276702
Experimental temperatures	4	8	12	20	24	4	8	10
Simulation concentrations	1.54921e-06	3.89499e-06	8.47229e-06	1.97062e-05	3.70984e-05	7.47641e-05	0.00013712	0.000244494	0.0378718	0.0360809	0.0341426	0.0322125	0.0305291	0.029237	0.027413	0.0257571
Simulation concentration errors	1.7319e-07	6.64881e-07	1.8454e-07	8.00039e-07	4.27007e-07	3.96158e-06	3.22275e-06	5.35129e-06	0.000268848	0.00020151	4.11564e-05	0.000146957	0.000208117	9.37351e-05	0.000286192	0.000445928
Simulation temperatures	-21	-15.4	-9.8	-4.2	1.4	7	12.6	18.2	-21	-15.4	-9.8	-4.2	1.4	7	12.6	18.2

## Sheet: Figure 1d
Variant	WT'	'WT+NLS'	'-12F+12Y'	'+7F-7Y'	'-4F-2Y'	'-9F+6Y'	'-8F+4Y'	'-9F+3Y'	'+12D'	'+8D'	'+4D'	'-4D'	'+2R'	'-6R'	'-10R'	'-3R+3K'	'-6R+6K'	'+7K+12D'	'+7R+10D'	'+7R+12D'	'-10F+7R+12D'	'-12F+12Y-10R'	'-20G+20S'	'-30G+30S'	'-20G+20S-12F+12Y'	'-30G+30S-12F+12Y'	'-20G+20S+7F-7Y'	'-30G+30S+7F-7Y'	'-23S+23T'	'-14N+14Q'	'-14N-4Q+18G'
ERMSL	1.21091	1.11387	1.69831	1.69227	1.48011	1.44083	1.6929	1.11327	1.83797	2.129	1.48219	1.97434	1.36141	2.41382	1.76958	1.16072	1.10875	1.29635	3.50634	1.60644	2.26602	2.54028	1.49415	1.35132	1.16516	1.18031	1.3223	1.17058	1.32879	1.22144	1.14124

## Sheet: Figure 2a
Omega	-4.53732	-4.10988	-3.7269	-3.38008	-3.06466	-2.78396	-2.48403	-2.21017	-1.92775
Dilute Rg	6.00152	6.11969	6.23787	6.34053	6.44438	6.52582	6.60966	6.66845	6.71074
Dense Rg	7.1032	7.12044	7.14864	7.16388	7.17925	7.20314	7.23352	7.23654	7.24134

## Sheet: Figure 2c
WT
Omega	-4.537	-4.11	-3.727	-3.38	-3.065	-2.784	-2.484	-2.21	-1.928
Omega error	0.039	0.025	0.018	0.015	0.009	0.007	0.009	0.009	0.007
Alpha	1.184	1.164	1.146	1.13	1.114	1.104	1.094	1.085	1.079
Alpha error	0.002	0.001	0.001	0.001	0.001	0.001	0.001	0.001	0.001
WT+NLS
Omega	-4.758	-4.388	-3.906	-3.61	-3.318	-2.93	-2.655	-2.378	-2.12	-1.849
Omega error	0.173	0.076	0.03	0.011	0.01	0.017	0.019	0.02	0.008	0.011
Alpha	1.226	1.182	1.164	1.143	1.128	1.115	1.102	1.094	1.084	1.076
Alpha error	0.005	0.003	0.002	0.002	0.002	0.002	0.002	0.002	0.002	0.002
-12F+12Y
Omega	-4.269	-3.854	-3.566	-3.182	-2.927	-2.633	-2.346	-2.138	-1.836
Omega error	0.015	0.012	0.031	0.023	0.063	0.008	0.002	0.007	0.016
Alpha	1.18	1.169	1.153	1.13	1.118	1.102	1.093	1.088	1.078
Alpha error	0.003	0.002	0.002	0.002	0.002	0.002	0.002	0.002	0.002
+7F-7Y
Omega	-4.303	-3.924	-3.563	-3.211	-2.903	-2.613	-2.299	-2.051
Omega error	0.039	0.021	0.051	0.03	0.007	0.006	0.005	0.016
Alpha	1.173	1.158	1.139	1.122	1.107	1.095	1.084	1.081
Alpha error	0.003	0.002	0.002	0.002	0.002	0.002	0.002	0.002
-4F-2Y
Omega	-4.586	-4.074	-3.716	-3.348	-3.036	-2.712	-2.393
Omega error	0.072	0.03	0.006	0.012	0.015	0.013	0.01
Alpha	1.177	1.163	1.14	1.131	1.111	1.101	1.092
Alpha error	0.004	0.003	0.002	0.002	0.002	0.002	0.002
-9F+6Y
Omega	-4.72	-4.213	-3.766	-3.458	-3.119	-2.832	-2.535	-2.246	-1.956
Omega error	0.012	0.05	0.028	0.031	0.025	0.008	0.009	0.034	0.027
Alpha	1.202	1.166	1.144	1.131	1.113	1.099	1.091	1.081	1.077
Alpha error	0.004	0.003	0.002	0.002	0.002	0.002	0.002	0.002	0.002
-8F+4Y
Omega	-4.74	-4.315	-3.98	-3.538	-3.242	-2.922	-2.654	-2.325	-2.01
Omega error	0.036	0.044	0.08	0.027	0.026	0.004	0.014	0.012	0.009
Alpha	1.198	1.17	1.158	1.132	1.12	1.105	1.094	1.085	1.077
Alpha error	0.004	0.003	0.002	0.002	0.002	0.002	0.002	0.002	0.002
-9F+3Y
Omega	-4.81	-4.336	-3.933	-3.558	-3.235	-2.887	-2.594	-2.31
Omega error	0.015	0.038	0.031	0.017	0.023	0.014	0.025	0.005
Alpha	1.203	1.181	1.159	1.14	1.121	1.11	1.096	1.086
Alpha error	0.005	0.003	0.002	0.002	0.002	0.002	0.002	0.002
+12D
Omega	-4.361	-3.975	-3.551	-3.245	-2.897	-2.617	-2.326
Omega error	0.104	0.051	0.005	0.034	0.009	0.01	0.016
Alpha	1.172	1.157	1.141	1.119	1.113	1.098	1.087
Alpha error	0.003	0.002	0.002	0.002	0.002	0.002	0.002
+8D
Omega	-4.336	-3.908	-3.63	-3.263	-2.923	-2.658	-2.344	-2.08	-1.791
Omega error	0.09	0.019	0.043	0.05	0.022	0.018	0.021	0.018	0.021
Alpha	1.18	1.153	1.141	1.121	1.113	1.104	1.091	1.082	1.074
Alpha error	0.003	0.002	0.002	0.002	0.002	0.002	0.002	0.002	0.002
+4D
Omega	-3.923	-3.737	-3.354	-3.05	-2.788	-2.518	-2.248	-1.99
Omega error	0.047	0.037	0.026	0.022	0.021	0.011	0.014	0.015
Alpha	1.157	1.151	1.13	1.119	1.104	1.098	1.09	1.081
Alpha error	0.002	0.002	0.002	0.002	0.002	0.002	0.002	0.002
-4D
Omega	-4.782	-4.314	-3.952	-3.59	-3.15	-2.931	-2.619	-2.31
Omega error	0.117	0.048	0.016	0.029	0.015	0.007	0.008	0.003
Alpha	1.189	1.181	1.16	1.143	1.123	1.11	1.099	1.092
Alpha error	0.005	0.003	0.003	0.002	0.002	0.002	0.002	0.002
+2R
Omega	-4.167	-3.776	-3.483	-3.16	-2.81	-2.538	-2.238	-1.967	-1.651
Omega error	0.055	0.043	0.021	0.025	0.019	0.017	0.01	0.003	0.024
Alpha	1.186	1.168	1.142	1.128	1.113	1.104	1.092	1.085	1.073
Alpha error	0.003	0.002	0.002	0.002	0.002	0.002	0.002	0.002	0.002
-6R
Omega	-4.081	-3.782	-3.499	-3.091	-2.835	-2.488	-2.214	-1.958	-1.653
Omega error	0.031	0.051	0.022	0.008	0.011	0.008	0.015	0.008	0.015
Alpha	1.176	1.152	1.138	1.123	1.11	1.095	1.089	1.08	1.074
Alpha error	0.003	0.002	0.002	0.002	0.002	0.002	0.002	0.002	0.002
-10R
Omega	-4.1	-3.757	-3.342	-3.001	-2.675	-2.361	-2.084
Omega error	0.023	0.027	0.005	0.009	0.012	0.009	0.027
Alpha	1.179	1.157	1.137	1.121	1.107	1.097	1.087
Alpha error	0.003	0.002	0.002	0.002	0.002	0.002	0.002
-3R+3K
Omega	-4.504	-3.964	-3.589	-3.29	-2.893	-2.639	-2.326	-2.033
Omega error	0.067	0.038	0.027	0.029	0.025	0.017	0.01	0.005
Alpha	1.187	1.179	1.16	1.141	1.125	1.113	1.101	1.093
Alpha error	0.004	0.002	0.002	0.002	0.002	0.002	0.002	0.002
-6R+6K
Omega	-3.988	-3.559	-3.218	-2.85	-2.532	-2.211
Omega error	0.049	0.015	0.039	0.013	0.025	0.014
Alpha	1.186	1.17	1.139	1.126	1.116	1.105
Alpha error	0.002	0.002	0.002	0.002	0.002	0.002
+7K+12D
Omega	-3.944	-3.701	-3.272	-2.969	-2.673	-2.404	-2.121	-1.837
Omega error	0.048	0.046	0.005	0.03	0.008	0.021	0.006	0.008
Alpha	1.173	1.145	1.127	1.113	1.099	1.087	1.085	1.074
Alpha error	0.002	0.002	0.002	0.002	0.002	0.002	0.002	0.002
+7R+10D
Omega	-3.518	-3.234	-2.951	-2.682
Omega error	0.073	0.023	0.016	0.021
Alpha	1.148	1.134	1.119	1.107
Alpha error	0.002	0.002	0.002	0.002
+7R+12D
Omega	-3.8	-3.564	-3.216	-2.904	-2.684	-2.416
Omega error	0.062	0.016	0.026	0.041	0.035	0.044
Alpha	1.162	1.144	1.134	1.118	1.107	1.097
Alpha error	0.002	0.002	0.002	0.002	0.002	0.002
-10F+7R+12D
Omega	-3.845	-3.474	-3.152	-2.84	-2.544	-2.262
Omega error	0.047	0.011	0.036	0.009	0.012	0.006
Alpha	1.137	1.13	1.116	1.102	1.089	1.083
Alpha error	0.002	0.002	0.002	0.002	0.002	0.002
-12F+12Y-10R
Omega	-3.642	-3.221	-2.867	-2.547	-2.283	-1.965	-1.675
Omega error	0.057	0.03	0.004	0.007	0.021	0.019	0.052
Alpha	1.154	1.139	1.115	1.11	1.099	1.087	1.076
Alpha error	0.002	0.002	0.002	0.002	0.002	0.002	0.002
-20G+20S
Omega	-4.895	-4.372	-3.947	-3.623	-3.258	-2.997	-2.626	-2.391	-2.104
Omega error	0.086	0.053	0.026	0.042	0.029	0.019	0.035	0.018	0.023
Alpha	1.206	1.184	1.167	1.14	1.13	1.11	1.1	1.091	1.083
Alpha error	0.005	0.003	0.002	0.002	0.002	0.002	0.002	0.002	0.002
-30G+30S
Omega	-5.091	-4.645	-4.289	-3.824	-3.441	-3.116	-2.804	-2.526
Omega error	0.162	0.063	0.097	0.063	0.037	0.013	0.012	0.007
Alpha	1.243	1.189	1.175	1.152	1.13	1.116	1.106	1.092
Alpha error	0.006	0.004	0.003	0.002	0.002	0.002	0.002	0.002
-20G+20S-12F+12Y
Omega	-3.775	-3.418	-3.16	-2.826	-2.547	-2.278	-2.007
Omega error	0.036	0.05	0.012	0.027	0.017	0.022	0.02
Alpha	1.156	1.145	1.123	1.114	1.1	1.091	1.085
Alpha error	0.002	0.002	0.002	0.002	0.002	0.002	0.002
-30G+30S-12F+12Y
Omega	-4.075	-3.671	-3.299	-2.98	-2.665	-2.402	-2.143	-1.83
Omega error	0.02	0.061	0.014	0.017	0.008	0.004	0.016	0.013
Alpha	1.168	1.155	1.131	1.118	1.108	1.096	1.088	1.08
Alpha error	0.003	0.002	0.002	0.002	0.002	0.002	0.002	0.002
-20G+20S+7F-7Y
Omega	-4.193	-3.81	-3.413	-3.11	-2.772	-2.492	-2.219
Omega error	0.012	0.053	0.033	0.016	0.004	0.024	0.011
Alpha	1.168	1.154	1.129	1.115	1.106	1.092	1.082
Alpha error	0.003	0.002	0.002	0.002	0.002	0.002	0.002
-30G+30S+7F-7Y
Omega	-4.076	-3.601	-3.178	-2.975	-2.627	-2.326
Omega error	0.026	0.037	0.022	0.012	0.023	0.021
Alpha	1.15	1.138	1.123	1.103	1.096	1.086
Alpha error	0.003	0.002	0.002	0.002	0.002	0.002
-23S+23T
Omega	-4.388	-3.967	-3.605	-3.213	-2.915	-2.592	-2.301	-2.023
Omega error	0.049	0.074	0.009	0.018	0.006	0.023	0.011	0.012
Alpha	1.179	1.171	1.152	1.126	1.112	1.104	1.092	1.086
Alpha error	0.003	0.003	0.002	0.002	0.002	0.002	0.002	0.002
-14N+14Q
Omega	-4.234	-3.893	-3.476	-3.121	-2.801	-2.5	-2.27	-1.963	-1.579
Omega error	0.048	0.031	0.04	0.025	0.008	0.013	0.012	0.016	0.031
Alpha	1.157	1.146	1.134	1.118	1.104	1.093	1.083	1.078	1.069
Alpha error	0.003	0.002	0.002	0.002	0.002	0.002	0.002	0.002	0.002
-14N-4Q+18G
Omega	-3.81	-3.485	-3.183	-2.837	-2.578	-2.287	-2.053	-1.706
Omega error	0.015	0.021	0.006	0.029	0.008	0.004	0.009	0.014
Alpha	1.154	1.137	1.119	1.111	1.101	1.09	1.081	1.071
Alpha error	0.002	0.002	0.002	0.002	0.002	0.002	0.002	0.002

## Sheet: Figure 3a
Node	Node	This indicates the edges between each node in the figure.
1	26
1	65
1	75
1	110
1	114
1	128
1	134
1	177
1	178
1	181
1	193
2	31
2	60
2	81
2	89
2	151
2	154
2	171
2	173
2	182
2	186
2	194
3	22
3	30
3	37
3	38
3	48
3	52
3	125
3	126
3	130
3	136
3	145
3	170
3	173
3	174
4	18
4	37
4	70
4	73
4	85
4	86
4	87
4	91
4	96
4	98
4	101
4	116
4	125
4	133
4	139
4	152
4	163
4	190
4	196
5	12
5	28
5	30
5	35
5	40
5	59
5	67
5	79
5	98
5	100
5	129
5	143
5	151
5	154
5	160
5	171
5	172
5	187
5	198
6	24
6	29
6	31
6	34
6	55
6	62
6	63
6	75
6	89
6	94
6	122
6	127
6	132
6	141
6	184
6	186
6	193
7	33
7	44
7	57
7	84
7	86
7	117
7	133
7	136
7	138
7	146
7	148
7	149
7	152
7	164
8	56
8	118
8	123
8	150
8	157
8	161
9	15
9	28
9	43
9	49
9	93
9	127
9	129
9	137
9	153
9	158
9	187
9	188
9	189
9	194
10	45
10	47
10	62
10	66
10	76
10	99
10	105
10	121
10	125
10	132
10	134
10	139
10	145
10	154
10	160
10	165
10	169
10	170
10	171
10	174
10	178
10	193
11	14
11	42
11	63
11	64
11	94
11	104
11	107
11	114
11	142
11	144
11	168
11	181
12	27
12	31
12	36
12	45
12	47
12	62
12	65
12	77
12	88
12	110
12	112
12	134
12	147
12	154
12	165
12	179
12	193
13	54
13	72
13	82
13	120
13	126
13	143
13	176
13	180
13	185
13	197
14	42
14	49
14	63
14	78
14	92
14	94
14	104
14	107
14	113
14	122
14	141
14	142
14	144
14	156
14	168
14	184
15	19
15	43
15	46
15	56
15	63
15	72
15	73
15	91
15	109
15	137
15	150
15	153
15	161
15	167
15	176
15	189
16	31
16	68
16	88
16	89
16	90
16	159
17	23
17	61
17	64
17	78
17	86
17	87
17	103
17	124
17	155
17	175
17	183
17	190
18	57
18	85
18	97
18	99
18	116
18	128
18	130
18	138
18	145
18	163
18	170
18	175
18	178
19	24
19	43
19	46
19	49
19	56
19	75
19	91
19	93
19	105
19	131
19	137
19	141
19	153
19	187
19	189
19	196
20	29
20	31
20	62
20	81
20	83
20	88
20	90
20	159
20	179
20	182
21	22
21	44
21	52
21	58
21	67
21	84
21	133
21	136
21	149
21	164
22	30
22	38
22	44
22	48
22	58
22	98
22	117
22	125
22	136
22	149
22	164
22	170
23	26
23	74
23	78
23	86
23	92
23	107
23	111
23	141
23	142
23	144
23	156
23	183
23	190
23	196
23	199
24	55
24	56
24	63
24	76
24	80
24	94
24	102
24	113
24	115
24	131
24	166
24	184
24	195
25	49
25	50
25	63
25	107
25	111
25	137
25	168
25	183
25	199
26	80
26	104
26	122
26	141
26	142
26	144
26	156
26	166
26	169
27	34
27	55
27	65
27	77
27	90
27	110
27	132
27	145
27	154
27	165
27	171
27	177
27	186
27	198
28	35
28	39
28	40
28	50
28	54
28	59
28	60
28	79
28	81
28	112
28	120
28	127
28	129
28	151
28	187
28	188
28	194
28	197
29	34
29	36
29	59
29	62
29	81
29	89
29	90
29	100
29	141
29	159
29	186
29	189
30	38
30	48
30	85
30	97
30	99
30	110
30	130
30	136
30	139
30	145
30	162
30	170
30	171
31	62
31	76
31	80
31	83
31	88
31	89
31	90
31	102
32	64
32	74
32	114
32	156
33	51
33	52
33	67
33	72
33	82
33	84
33	109
33	119
33	133
33	138
33	143
33	146
33	148
33	180
33	185
33	197
34	36
34	62
34	75
34	76
34	77
34	132
34	134
34	135
34	159
34	184
34	188
34	189
34	193
35	39
35	60
35	79
35	82
35	112
35	129
35	135
35	143
35	188
35	191
36	45
36	47
36	62
36	76
36	132
36	134
36	141
36	147
36	179
36	186
36	193
37	38
37	52
37	53
37	57
37	60
37	73
37	84
37	86
37	96
37	98
37	101
37	119
37	126
37	133
37	138
37	173
37	174
37	191
38	44
38	48
38	52
38	84
38	105
38	121
38	133
38	136
38	138
38	170
38	173
38	174
39	55
39	59
39	68
39	89
39	100
39	129
39	135
39	158
39	187
40	50
40	59
40	79
40	81
40	100
40	112
40	129
40	151
40	172
40	187
40	188
40	192
41	46
41	71
41	73
41	95
41	96
41	118
41	152
41	155
41	167
42	43
42	56
42	63
42	91
42	92
42	93
42	94
42	105
42	109
42	131
42	137
42	144
42	151
42	163
42	192
43	49
43	91
43	93
43	96
43	127
43	137
43	153
43	158
43	161
43	187
43	189
43	196
44	48
44	52
44	58
44	84
44	117
44	121
44	125
44	133
44	136
44	138
44	149
44	164
44	170
44	191
45	47
45	76
45	99
45	105
45	121
45	132
45	159
45	165
45	169
45	186
45	193
45	198
46	50
46	56
46	63
46	109
46	111
46	118
46	137
46	150
46	155
46	161
46	167
46	196
47	66
47	110
47	112
47	121
47	147
47	154
47	165
47	186
48	52
48	59
48	66
48	84
48	98
48	125
48	136
48	139
48	174
49	56
49	63
49	92
49	94
49	111
49	137
49	153
49	184
49	189
49	196
50	56
50	59
50	60
50	67
50	73
50	91
50	93
50	101
50	112
50	127
50	140
50	151
50	163
50	172
50	187
50	190
50	196
51	119
51	123
51	197
52	58
52	67
52	84
52	101
52	119
52	126
52	133
52	138
52	164
52	174
52	191
53	108
53	118
53	120
53	123
53	148
53	180
54	72
54	79
54	120
54	143
54	153
54	197
55	68
55	76
55	80
55	105
55	112
55	113
55	115
55	141
55	166
55	169
55	172
55	174
55	195
56	63
56	73
56	91
56	97
56	118
56	137
56	150
56	192
56	196
57	86
57	96
57	97
57	98
57	108
57	130
57	133
57	138
57	146
57	148
57	162
57	175
58	84
58	98
58	119
58	133
58	138
58	148
58	149
59	68
59	80
59	81
59	98
59	100
59	101
59	112
59	129
59	135
59	151
59	158
59	160
59	166
59	172
59	188
59	189
59	194
60	67
60	82
60	126
60	191
61	64
61	74
61	78
61	92
61	95
61	103
61	108
61	116
61	124
61	140
61	152
61	163
61	199
62	134
62	147
62	179
63	76
63	94
63	102
63	113
63	163
63	166
63	184
64	74
64	78
64	85
64	96
64	103
64	104
64	105
64	114
64	116
64	124
64	140
64	163
64	183
65	99
65	110
65	147
65	162
65	165
65	181
66	84
66	98
66	101
66	125
66	139
66	160
66	165
66	174
67	82
67	119
67	126
67	129
67	180
67	191
68	80
68	100
68	113
68	115
68	158
68	166
68	193
68	195
69	87
69	92
69	116
69	124
69	183
69	199
70	84
70	85
70	90
70	96
70	97
70	98
70	101
70	105
70	112
70	122
70	133
70	139
70	140
70	172
70	188
70	192
70	196
71	72
71	73
71	95
71	118
71	120
71	123
71	150
71	167
71	176
72	82
72	109
72	118
72	119
72	143
72	146
72	150
72	157
72	167
72	180
72	185
72	197
73	98
73	101
73	118
73	133
73	150
73	176
74	92
74	106
74	111
74	116
74	140
74	196
74	199
75	77
75	93
75	131
75	134
75	135
75	141
75	184
75	195
76	77
76	92
76	93
76	102
76	113
76	122
76	131
76	156
76	169
76	184
76	195
77	134
78	92
78	116
78	124
78	152
78	155
78	183
79	112
79	127
79	143
79	151
79	187
79	197
80	88
80	90
80	102
80	113
80	115
80	135
80	159
80	166
80	179
80	189
81	98
81	101
81	112
81	151
81	172
81	188
81	189
81	192
81	194
82	84
82	126
82	180
82	185
82	197
83	88
83	89
83	90
83	179
83	182
84	98
84	117
84	126
84	133
84	136
84	138
84	139
84	149
84	174
85	86
85	87
85	96
85	97
85	103
85	105
85	108
85	122
85	130
85	138
85	140
85	163
85	170
85	175
85	196
86	108
86	125
86	130
86	138
86	148
86	152
86	163
86	190
87	103
87	108
87	116
87	124
87	152
87	155
87	175
88	89
88	100
88	159
88	179
88	182
88	189
88	194
89	90
89	100
89	135
89	159
89	182
89	189
90	135
90	141
90	159
90	179
90	182
90	186
91	93
91	96
91	97
91	118
91	137
91	151
91	167
91	190
92	94
92	124
92	141
92	142
92	144
92	156
92	166
92	168
92	184
92	192
93	109
93	113
93	120
93	127
93	131
93	137
93	146
93	188
93	189
93	192
94	102
94	113
94	122
94	124
94	140
94	142
94	168
94	169
94	184
94	192
95	118
95	146
95	150
95	152
95	155
95	167
95	190
96	97
96	98
96	122
96	133
96	140
96	163
96	190
96	195
96	196
97	118
97	130
97	152
97	162
97	163
97	175
97	190
98	101
98	125
98	133
98	138
98	139
98	149
98	172
99	105
99	110
99	145
99	170
99	171
99	193
100	129
100	135
100	194
101	112
101	125
101	133
101	139
101	151
101	172
101	188
101	192
101	194
101	196
102	115
102	122
102	132
102	184
102	186
103	108
103	121
103	122
103	128
103	140
103	145
103	163
103	175
104	107
104	114
104	140
104	142
104	144
104	177
105	112
105	121
105	122
105	137
105	139
105	151
105	169
105	170
105	192
105	193
105	195
105	196
105	198
106	111
106	152
106	190
106	199
107	140
107	141
107	142
107	168
107	199
108	123
108	138
108	148
108	152
108	190
109	120
109	143
109	150
109	161
109	176
110	128
110	145
110	147
110	162
110	171
110	181
110	193
111	118
111	137
111	196
112	127
112	137
112	151
112	160
112	172
112	187
112	188
112	192
112	194
112	195
113	115
113	122
113	131
113	141
113	142
113	153
113	163
113	166
113	192
113	195
114	128
114	145
114	156
114	169
114	178
114	181
114	193
115	158
115	166
115	184
115	194
115	195
116	175
117	136
117	146
117	149
117	164
118	161
118	167
118	190
119	120
119	123
119	126
119	157
119	176
119	180
119	185
119	197
120	143
120	146
120	176
120	180
120	185
121	145
121	154
121	160
121	162
121	165
121	181
122	132
122	139
122	140
122	141
122	142
122	163
122	166
122	169
122	172
122	196
123	146
123	157
123	167
124	155
124	168
124	183
124	196
124	199
125	130
125	136
125	139
125	149
125	164
125	174
126	133
126	173
126	174
126	180
126	191
127	129
127	141
127	172
127	187
127	188
127	194
127	195
128	145
128	177
128	178
128	181
129	135
129	143
129	172
129	182
129	187
130	138
130	146
130	162
130	175
131	153
131	163
131	192
132	135
132	141
132	159
132	165
132	169
132	178
132	184
132	186
132	193
132	198
133	139
133	148
133	180
134	177
134	178
134	184
134	193
135	159
135	169
135	184
135	187
135	188
135	193
136	138
136	149
136	164
136	170
137	163
137	168
137	188
137	189
137	192
137	196
138	148
138	152
138	175
138	190
139	160
139	171
139	174
139	196
139	198
140	142
140	170
140	177
140	178
140	184
140	190
140	195
140	196
141	156
141	159
141	163
141	177
141	186
141	192
141	193
142	144
142	169
142	178
143	172
143	180
143	187
143	197
144	163
144	168
144	169
145	162
145	170
145	171
145	177
145	178
145	181
146	148
146	150
146	152
146	157
146	185
147	154
147	159
147	165
147	186
148	152
149	164
150	167
150	176
151	160
151	172
151	186
151	187
151	188
151	189
151	192
152	155
152	167
152	190
153	158
153	187
153	189
154	160
154	165
154	171
154	173
154	186
155	167
155	190
156	169
157	176
157	180
157	185
157	191
157	197
158	187
158	189
158	194
158	195
159	169
159	189
159	193
160	171
160	173
160	186
160	198
162	181
163	168
163	175
163	190
164	191
165	186
166	184
167	190
168	183
168	199
169	172
169	174
169	184
169	193
169	196
170	174
171	177
171	186
171	193
171	198
172	192
172	195
173	186
174	198
177	178
178	181
178	184
178	193
180	185
180	197
181	193
183	199
185	197
186	198
187	188
187	189
188	191
188	192
188	195
190	199
194	195
196	199

## Sheet: Figure 3b
Node	Node	This indicates the edges between each node in the figure.
1	8
1	10
1	12
1	56
1	82
1	99
1	101
2	10
2	24
2	36
2	99
2	113
2	120
2	125
3	11
3	34
3	51
3	54
4	5
4	6
4	28
4	38
4	43
4	85
4	88
4	93
4	123
5	15
5	22
5	28
5	35
5	43
5	58
5	78
5	84
5	85
5	98
6	38
6	43
6	46
6	59
6	64
6	74
6	78
6	88
6	90
6	93
6	94
6	124
7	8
7	24
7	92
7	105
7	113
7	118
7	126
8	12
8	14
8	95
8	101
9	47
9	50
9	54
9	102
9	112
9	116
10	56
10	99
11	47
11	51
11	54
11	102
12	24
12	36
12	56
12	92
12	126
13	21
13	62
13	63
13	68
13	71
13	100
13	108
13	119
14	18
14	21
14	27
14	35
14	48
14	52
14	65
14	76
14	79
14	95
14	97
14	101
14	111
14	118
15	29
15	35
15	42
15	62
15	65
15	76
15	78
15	80
15	98
15	111
15	119
16	70
16	73
16	88
16	106
16	112
16	116
16	123
17	20
17	37
17	61
17	83
17	121
18	52
18	111
19	37
19	107
20	44
20	51
20	54
20	69
20	82
20	83
20	91
20	103
20	104
20	117
20	121
20	125
21	29
21	30
21	48
21	65
21	68
21	87
21	105
21	108
21	119
21	124
22	23
22	25
22	26
22	28
22	57
22	58
22	84
22	88
22	98
22	118
23	58
23	66
23	76
23	84
23	98
23	108
23	118
24	40
24	56
24	120
24	125
24	126
25	28
25	57
25	61
25	74
25	85
25	86
25	123
25	124
25	127
25	128
26	28
26	37
26	86
26	106
26	128
27	28
27	46
27	48
27	52
27	64
27	84
27	88
27	97
27	101
27	109
28	48
28	53
28	64
28	74
28	78
28	85
28	88
28	98
29	35
29	42
29	65
29	76
29	79
29	80
29	87
29	108
29	119
30	62
30	68
30	74
30	88
30	96
31	36
31	45
31	67
31	114
31	120
32	39
32	41
32	48
32	82
32	87
32	97
32	118
32	121
33	56
33	107
33	114
34	47
34	102
34	112
35	95
35	101
35	109
35	111
36	45
36	56
36	67
36	82
36	118
37	61
37	117
37	121
37	124
38	39
38	46
38	64
38	69
38	74
38	78
38	81
38	90
38	110
38	117
39	44
39	55
39	67
39	69
39	82
39	88
39	89
39	91
39	104
39	116
39	122
39	124
40	44
40	50
40	56
40	60
40	69
40	75
40	83
40	103
40	104
40	125
41	48
41	82
41	97
41	109
41	115
42	53
42	74
42	78
42	84
42	88
42	95
42	98
42	100
42	118
43	59
43	68
43	78
43	81
43	85
43	90
43	97
44	49
44	50
44	75
44	83
44	89
44	91
44	103
44	125
45	67
46	59
46	64
46	74
46	78
46	85
46	88
46	90
46	96
47	51
47	102
47	112
47	116
48	53
48	65
48	68
48	78
48	81
48	87
48	88
48	115
48	124
49	55
49	60
49	69
49	91
49	104
50	55
50	89
50	102
51	54
51	102
52	65
52	79
52	111
53	63
53	74
53	78
53	98
53	100
53	127
53	128
54	102
54	112
54	116
54	117
55	69
55	117
55	122
56	92
56	99
56	101
56	120
56	125
57	76
57	84
57	105
57	106
57	107
57	118
57	128
58	76
58	98
59	68
59	85
59	86
59	90
60	67
60	75
60	77
60	89
60	104
60	125
61	69
61	82
61	89
61	91
61	104
61	122
61	128
62	68
62	80
62	108
62	119
63	72
63	100
63	127
64	74
64	84
65	76
65	79
65	80
65	84
65	87
65	88
65	108
65	118
65	119
66	128
67	82
67	105
67	114
68	74
68	78
68	81
68	85
68	86
68	88
68	127
69	91
69	104
69	120
70	73
70	106
70	121
70	123
70	128
71	72
72	100
73	88
73	89
73	121
73	123
74	78
74	80
74	88
74	98
74	100
74	123
74	127
74	128
75	82
75	83
75	103
75	113
75	121
75	125
76	95
76	97
76	105
77	104
78	88
78	90
78	94
78	108
78	124
79	118
79	119
80	98
80	108
80	119
80	124
81	93
81	97
82	83
82	89
82	93
83	120
84	88
84	118
85	86
85	88
85	90
85	123
85	124
86	128
87	96
87	97
87	108
87	111
88	90
88	98
88	108
88	116
89	103
89	104
89	112
89	116
89	124
90	110
90	117
91	97
91	104
92	104
92	115
92	126
93	94
93	97
95	105
95	118
97	109
97	111
97	115
98	100
99	101
100	127
102	116
103	106
103	121
104	115
104	124
105	111
105	118
106	107
106	128
107	114
108	119
108	124
110	117
112	116
112	117
112	123
113	120
113	125
114	120
116	123
118	119
120	125
120	126
123	127
125	126

## Sheet: Figure 3c
Betweenness Values (Degree = 24)
709
316.4
750.3
641.5
1049.1
1094.7
789.7
567.9
352
654.6
341.7
753.5
490.3
814.4
373.5
413.4
525.6
385.4
664.5
501.5
515.4
1009.6
582.6
269.6
617.9
315.8
980.8
358.3
281.7
594
494.7
631.3
513.7
433.6
690.6
793
769.1
409.8
709.1
730.8
550.6
474.4
466
862.6
581.3
642.1
585.1
457.4
654.5
398.9
702
897.1
732.4
422.6
798.9
524.4
339
783.2
477.8
432.4
554
434.1
455.2
577.4
1172.6
531.3
463.7
543.1
467.7
485.3
656.7
488
461.3
637.1
758.7
692.1
459.2
369.3
471.8
561.8
663
606.7
529.1
338.1
448.4
574.3
416.9
480.5
466.6
276.3
319.2
217.3
283.4
512.3
702.8
322.1
698.9
522.6
240.8
710.4
376.6
503.5
779.8
628.4
565.7
448.8
458.6
591
526
321.8
608
581
591.4
708.3
314.2
684
467.8
419.5
852.6
521.4
506.9
806.6
784.1
851.2
437.7
510.4
555.7
782.5
583.1
503.8
530.9
580.1
750.7
622.6
512
427.1
562.3
839.1
431.8
671
697.4
378.3
691.6
743.5
432
695.5
480.8
520.8
332.2
666.7
594.3
336.6
954.9
440.3
764.6
604.3
551.8
502.9
595.3
483.1
643.1
625.3
308.3
782.2
337
520.3
280.3
756.6
483
516.4
645.1
588.1
775.5
472.9
501.9
568.3
569.6
455.1
634.9
510.5
602.8
328.6
599.5
506.1
377.7
576.1
640.7
692.4
455.2
717.9
722.9
699.6
574.7
678.8
717.2
510.4
538.2
606.4
353.3
815.5
546.5
243.4
347.6
664.1
537.8
412.2
629.7
384.9
548.3
600.5
506
669.4
653.2
355
485.4
508.2
609.7
540.4
562.8
1038.5
522.6
473.8
568.7
523.7
570.6
730.4
511.8
549.7
767.5
857.7
559
450.5
705.3
467.7
461.6
354.6
468.2
516
360.8
803
654
343.1
561.4
697.1
627.8
397.1
637.2
502.7
802.7
590.2
588.2
439.3
586
426.3
727.7
438.2
755.7
513
695.7
705.6
582.6
513.7
680.2
692
499.3
470.7
446.5
619.6
593
556.4
595.2
745.8
478.2
418.6
786.4
671.6
699.5
611.6
418
545.2
376.4
752.2
826.2
583.7
442.6
532.8
597.4
709
605.8
737.1
545
506.1
611.5
828
282.7
278
450.3
357.1
716.5
543.8
840.9
336.4
473.2
394.6
497.7
365.1
618.5
430.2
257.4
451.7
546.6
272.3
341.5
548.6
461.8
401.4
725.6
282.9
322
346.2
455.4
668.1
298.2
558.8
417
360.1
437.2
599.6
418
529.8
612.3
691.4
642.5
522.1
511.9
494.1
422.8
418
553.3
655.6
354.5
814.7
670.9
856.1
525.8
447.1
561.5
596.1
1031.4
560
533.9
467.9
668.1
438.3
374.1
973.5
442.3
449.7
715.4
781.1
452.3
638.8
918.6
415.8
499.7
497.9
401.4
706.6
570.7
463.8
535.1
534.2
532.4
506
506.3
614.6
310.1
385.6
476.8
294.2
610.3
431.9
647.3
736.4
256.3
647.8
577.5
377.9
498.2
576.8
497.4
601.7
670.1
462.8
641.7
485.8
343.5
395.9
587.6
357
382.2
817.6
409.2
510.4
707.7
503.5
335.1
502.3
462
445.3
490.1
518.1
780.3
458
609.6
382.5
524.4
508.2
454.6
532.3
579.6
622.4
233.8
448.7
537.7
494.5
905.3
367.7
437
322.7
457.1
598.1
517.7
526.7
486.3
432.3
699.6
556.3
580.8
837
580
453.6
587.3
643.2
285.6
822.2
158.1
609
466.1
483.9
663.9
485.3
501.1
447.4
507.7
444.1
355.5
414.3
609.7
917.4
527.1
535.2
596.6
799.6
755.7
682
590.6
489.3
477.1
612.7
520.4
798.3
719.7
625
395.1
539.8
584
847.6
335.9
398.7
482.9
727.7
516.4
714.1
511.6
652.8
490.5
567.4
361
619.2
246.2
823.1
644.1
393.1
506
390.9
345.1
663.9
547.1
396.1
460.5
512.5
900.5
831.2
524.6
654.1
530.8
310.2
638.3
551.1
552.4
546.6
368.4
693.7
556.7
385
508.1
519.9
373
597
699.3
391.9
487
533.1
596.6
861.2
456.5
282.2
599
780.2
741.1
647.7
696.6
571.1
478.3
356
468.3
452.9
656
546.1
543.6
493.7
529.7
445
378
333.3
509.4
583.2
490.7
405.1
822.6
380.3
623.4
456
718.3
702.1
146
583.7
819.7
576.4
283.9
368.2
237.7
475.5
778.6
361.7
501.8
313.6
226
359.4
616.9
399.3
531
449.5
614.1
799.5
408.8
667.9
395.2
624.3
556.8
656.6
569.4
622.8
618.4
651.2
582
460.6
578.9
364.5
342.2
457.6
746.9
450.3
534.2
374.4
536.1
634
432
657.1
685.3
558.5
937.7
379.8
786.1
518.4
391.9
648.7
760.1
630.2
580.8
879.5
661.1
565.9
549.5
724.9
529.2
390.6
308.7
359.2
464.8
453
549.2
582.1
632
736.8
489.6
464.9
712.3
571.7
742.4
668.4
443.7
533.9
681.4
475.1
556.8
1119.3
503
469.1
475.7
505
466.1
513.1
520.3
366.9
491.4
524.1
635
660.1
383.1
460.8
594.8
605.5
415
563.1
397.2
542.2
595.4
598
433.1
331.7
324.8
756.7
499.7
539.1
565.8
751.8
540.4
402.9
393.4
366.1
413.7
528.5
641
816.9
535.4
744.3
589.3
349.9
755.5
463
430.6
689.6
538.2
396
586
359.3
327.3
349.1
884.7
302.4
392.1
1089.5
476.4
361.5
567.7
482.4
575.8
394.9
642.6
453.5
581.7
713.1
516
441.1
281.8
804
726
789.5
709.3
590.3
651.2
443.5
680.8
732.2
1017
454.2
224
539.5
483.4
402.2
596.5
574.6
360.1
482.4
649.1
372.6
691.5
382.2
974.5
718.4
475.5
516.9
357.7
520.5
760.5
585.4
438.1
649.4
844.9
371
921.4
436.5
501.8
555.6
600.8
323.7
452
547.3
547.6
584.4
428.8
394.3
460.2
392.7
516.2
587.8
535
601.1
960.7
645.6
644.6
940.8
448.7
600.2
950.6
456.2
682.6
729.3
521.3
726.2
582.7
416.6
542.7
798.5
491.9
437.8
405.5
228.6
702.2
515.6
643.5
392.3
352.1
398.7
354.1
329.8
865.7
388.8
505.2
520.1
351
548.9
552.8
381
574.7
587.9
534.1
820.6
411
258.9
573.6
473.9
531.4
708.2
754.9
639.8
630.2
740.5
570.4
477.1
523.3
672.2
653.8
426.8
727.1
380
463.1
480.6
537.3
376.4
585.2
855.3
487.5
775.2
397.6
374.5
381.3
615.8
552.4
573.5
588.6
449.6
485.9
439.5
612.3
342
505.8
441.2
243.7
642.2
479.1
394.7
200.9
247.8
511.4
430.1
713.5
531.6
724.8
410.5
642.4
689.4
576.9
452.2
533.2
918
511.1
504.9
447.5
644.8
650.1
418.5
706.3
448.4
682.7
862.6
414.6
667.1
732.6
460.2
446.7
506.6
670.3
437.2
274.5
694.5
371.7
655.9
338.9
370.7
442.8
527.2
552
608.4
492.4
509
433.1
663
830.7
800.2
424.1
415.7
387.7
521.1
450
686
768.4
625.6
351.9
503.1
517.4
535.5
737.9
480.1
522.6
540.7
637.1
606.7
379.8
620.2
711.3
302
565.4
640.2
602.8
340
535.1
498.6

## Sheet: Figure 3d
Omega	-4.53732	-4.10988	-3.7269	-3.38008	-3.06466	-2.78396	-2.48403	-2.21017	-1.92775
Distance distributions	12.3436	24.4192	17.988	16.5626	29.6092	19.4334	6.58377	12.4805	10.6359
	20.7765	12.9649	17.8483	17.832	24.9709	13.6208	9.25195	32.7565	6.97825
	23.3674	8.45462	8.71138	17.9819	10.0179	10.0937	18.0655	17.4266	7.37868
	22.5596	19.2251	11.2131	7.12536	9.35326	16.1936	17.6239	10.9445	18.7599
	17.0526	13.4188	13.742	11.9313	5.21588	17.2637	29.6695	22.4976	6.88735
	14.1638	23.7532	13.5305	20.2467	21.8866	12.4947	25.0481	16.8695	14.2924
	15.5129	6.26822	26.6475	17.8329	25.2738	10.9955	16.1317	12.3624	15.2124
	25.9929	8.57995	15.0882	6.01292	11.2311	19.1971	21.9634	31.0822	18.1081
	15.4433	11.988	21.0157	7.37622	11.3003	10.1595	7.92856	24.8193	18.0409
	16.2842	12.604	12.7373	6.36424	8.06966	17.2113	3.17334	35.3711	9.98843
	20.2075	17.0545	18.5201	23.7094	31.0529	19.1301	12.3135	10.8759	5.42564
	24.4666	11.1564	15.3002	12.6122	23.971	9.86597	18.0677	5.29467	11.0918
	11.7411	18.0324	12.1596	14.8843	33.7404	12.2093	23.3762	25.1967	5.41023
	17.9595	12.1376	14.0794	9.28338	23.5557	16.3591	19.0425	11.4211	12.8667
	14.9808	28.2701	13.2716	11.4415	8.88605	16.7363	12.4207	13.4839	10.3488
	19.2596	30.1109	21.7033	10.916	23.078	10.1741	16.0969	35.7199	9.70128
	5.3485	16.4893	22.7446	10.6362	31.7799	17.5861	10.098	24.6722	10.3297
	4.17759	5.28734	12.6641	23.2149	24.4455	14.4677	10.1365	26.9214	7.08278
	15.2273	13.1424	7.88275	14.633	19.3286	16.4183	18.4563	30.3096	17.0076
	7.15304	6.76682	16.7564	14.9422	29.6949	20.5138	20.9612	16.4491	5.07936
	13.3486	12.5512	11.2051	6.38252	15.5167	16.0462	16.8513	36.6873	14.7341
	16.4786	16.0562	10.6695	7.50758	5.40802	7.27794	11.6401	34.0787	15.8742
	6.40175	20.3789	15.0112	12.3892	21.255	11.3685	14.6772	10.526	18.3854
	12.5346	9.40683	10.4799	14.009	27.7646	4.50128	12.1764	23.5073	17.5484
	13.3542	15.1359	4.80639	14.2426	10.9291	11.3313	27.8332	7.23072	11.455
	10.8846	7.89166	17.7048	27.5375	14.0451	12.6495	18.6035	17.3657	2.43442
	13.5607	15.3698	9.18838	28.9398	15.3307	4.51546	7.18886	12.8588	9.24848
	18.0459	11.2241	22.5816	17.1768	24.6547	16.5981	18.9239	14.9286	9.08241
	7.88549	16.1455	7.86626	19.8325	18.543	15.8853	6.90556	27.9275	11.7659
	16.4002	10.3812	13.8581	21.0619	13.7815	10.2672	22.1593	16.5782	11.1199
	20.1684	19.6185	15.9035	15.4404	13.7694	4.82221	28.3008	20.0066	12.8936
	8.55136	19.7086	8.15368	18.8306	17.7634	7.46187	33.5207	11.1681	9.55082
	13.6472	24.6842	18.0193	13.5165	18.0101	18.1431	11.2002	11.5567	6.54369
	20.7411	22.1646	9.60318	6.75475	9.42153	9.88636	31.6781	30.4312	6.61317
	21.3865	10.9486	11.0961	6.86556	8.6616	14.6071	10.9626	20.2187	3.4516
	15.209	15.035	19.3485	13.18	26.9764	8.3325	17.0103	22.5799	11.4429
	18.0124	14.3163	22.225	19.1112	29.9901	21.275	17.7877	19.3313	11.3459
	9.72948	21.8581	24.3923	8.7104	13.26	14.639	18.2672	11.904	13.4085
	10.011	12.9464	22.6826	10.6761	12.9701	18.1622	28.5647	8.53662	12.8766
	10.5471	24.9428	17.4976	13.523	16.7964	18.0734	23.5086	7.36397	5.32041
	19.7471	31.0349	8.12645	14.4792	25.0546	14.208	5.83918	34.3724	11.6123
	16.3834	21.3782	17.5315	15.9875	24.8433	12.5126	28.5784	18.6576	9.29301
	21.81	12.0637	23.1048	14.1923	20.3404	15.319	21.7196	30.4456	6.37512
	12.7106	17.5044	19.2571	16.3264	25.7839	8.33909	11.9145	17.242	4.66787
	15.3188	16.54	16.0926	3.91848	12.7726	12.3969	25.4188	19.0134	3.51376
	7.93304	12.1885	10.6688	13.8463	6.7074	5.57447	11.0389	5.65351	20.5433
	16.4806	8.47878	7.75619	11.1004	21.8342	19.0278	4.80612	24.618	3.52788
	10.1479	11.7256	7.61565	15.3281	8.09796	13.9409	11.4951	11.3694	17.4447
	14.0938	16.2948	8.39443	14.4748	14.2037	5.80844	20.5114	20.8384	19.2752
	10.4486	15.1952	18.3174	16.7642	19.9863	4.923	11.6591	25.0795	8.89476
	20.1558	15.4635	10.0463	16.7578	4.88117	11.9891	19.8402	22.5097	11.5467
	20.4765	14.9016	9.8862	7.67027	14.5032	6.79653	16.4001	10.9074	17.1152
	11.3433	24.8513	13.6272	13.889	17.2272	14.4637	13.5346	12.0243	15.122
	19.7545	8.25028	10.8162	9.41578	20.5216	7.12296	19.1949	23.1775	5.60277
	10.0946	11.6578	16.1482	22.6115	18.7801	14.214	7.10462	22.526	21.3076
	16.2453	2.60644	10.0212	20.6904	10.4197	17.1837	19.0133	7.71016	21.8766
	13.2447	8.33748	4.17303	10.2906	16.967	9.21535	21.722	17.7396	19.5926
	14.2959	5.28278	7.85346	10.5309	20.3595	8.99476	9.08215	21.888	17.0015
	16.5812	8.37206	4.90794	10.1366	2.86065	7.84581	16.5848	19.1067	15.3511
	15.8935	11.3532	7.56831	11.2919	8.74073	8.71456	13.9634	10.9212	18.0138
	7.71649	18.9424	3.92105	13.3627	14.2962	17.8679	22.1649	13.5262	23.0832
	13.5555	11.5647	18.8838	14.8963	17.0768	12.1554	15.8658	20.3759	25.0772
	23.1688	12.9165	10.7799	9.83408	23.7722	23.8632	12.7165	25.5354	14.4245
	10.7423	10.9049	15.3133	24.6563	21.0441	22.4734	18.1412	9.13481	19.0896
	21.814	11.3452	23.7844	27.6886	13.607	21.9351	8.47708	10.8647	8.74872
	17.5676	11.7618	16.8162	23.9513	19.4397	14.1489	15.9959	7.46549	12.5474
	17.173	13.219	15.1738	18.0382	13.431	21.5974	12.5117	18.1054	15.4528
	10.8266	18.3483	19.3546	15.2881	10.3229	24.7494	16.82	16.3929	15.0969
	14.4523	4.54567	9.06013	17.2216	5.50799	24.4183	15.2324	16.3582	3.821
	18.4985	10.9411	9.54933	26.1832	10.3981	15.8857	14.7138	18.3004	20.6493
	5.85659	7.81437	17.3278	28.9575	18.6761	13.8858	19.2745	26.0301	15.1886
	20.1079	10.6361	8.97195	22.587	10.8573	23.6009	17.4292	22.189	19.1678
	21.8484	11.486	5.05734	20.6442	18.1364	19.0222	17.2325	18.2614	11.5103
	21.0571	21.4618	11.3911	10.2097	15.8432	5.71148	10.4977	17.3465	20.7379
	23.6043	12.2781	9.52422	19.9377	24.1356	11.1264	17.4601	17.975	16.4169
	19.9726	3.66878	10.5431	6.27711	10.6423	2.01149	19.5451	14.9066	10.555
	21.606	4.94732	3.11142	9.49677	16.9773	15.9447	9.2394	9.22091	9.11427
	22.8277	14.3088	7.10717	12.6272	21.8267	10.5868	10.2231	18.2728	9.46767
	12.8026	11.2321	6.24957	18.7081	13.8977	17.8191	24.9856	14.5267	7.4591
	22.1306	12.6706	17.4202	17.8747	23.2354	5.83568	8.92279	8.10942	21.0768
	15.789	6.41367	10.3923	14.255	20.6534	16.0929	17.5653	5.70041	4.71812
	17.0854	11.8089	13.7322	11.8334	20.8449	10.5643	10.6116	16.3963	9.43556
	20.7049	14.7138	6.32558	22.2261	10.265	15.8702	24.8243	21.6417	8.35388
	19.0281	11.966	26.5633	16.6365	17.5529	4.23118	16.0777	22.8802	11.3248
	3.77195	17.4501	5.07937	17.7412	9.9976	10.1111	8.60756	15.7023	11.5797
	23.6606	11.3012	4.89411	12.9544	15.8368	22.8612	25.7996	18.0327	8.3933
	8.73496	14.4074	17.4539	22.2137	17.3913	19.1006	1.88214	17.1819	15.1042
	22.9199	25.0075	7.42447	17.96	13.1278	17.6886	25.9831	12.1723	12.0946
	5.45886	9.56633	14.0057	5.2645	10.4939	12.249	6.79416	24.0837	17.8748
	19.7908	21.6738	20.7356	19.7627	13.3742	13.1097	26.0427	17.2975	15.9797
	6.19548	6.88307	9.58719	11.3676	16.9764	11.7648	3.84791	3.47508	14.2526
	7.70029	8.99189	6.70019	8.29204	13.2333	17.0563	17.0928	8.03641	23.7563
	13.9435	16.9794	18.7172	23.5879	7.62213	11.9917	22.7595	10.0968	23.6273
	16.647	20.0799	14.7088	11.7263	11.0452	5.44749	23.2157	9.51446	23.6494
	13.8939	14.5726	11.1441	23.8002	13.0345	16.2041	24.1062	8.91334	13.4784
	9.38619	10.622	10.533	30.5662	5.44744	16.6585	20.3868	19.1402	17.3754
	15.0184	17.7317	13.7308	9.88739	14.038	15.1016	3.42027	7.76271	24.3466
	14.2928	21.4304	17.0515	19.4574	13.9875	21.1448	15.8519	16.2849	20.6227
	13.7079	18.4749	10.0844	29.9606	8.24648	22.5499	4.15693	21.0318	22.8301
	13.1574	7.14482	8.56868	9.63953	15.4738	8.10665	14.192	7.84238	23.7264
	16.4282	19.7241	22.0723	12.5757	24.0763	13.6538	20.729	13.5611	18.649
	18.6892	21.8452	12.7425	9.1823	20.9255	13.5739	19.6436	10.25	24.181
	13.0522	17.0386	2.3974	16.1782	6.44486	10.589	21.2944	10.4928	10.1823
	10.9249	9.34462	8.59441	28.4254	16.3804	6.24998	19.5043	15.8643	19.6293
	18.4832	20.5716	11.3362	5.1434	8.56106	9.71601	3.36417	8.21825	22.1039
	14.679	23.9796	15.9853	13.1631	10.5495	9.88508	15.0944	14.7722	23.1053
	13.6243	14.47	6.64887	25.3339	14.4539	12.0606	7.66995	20.8002	21.796
	9.51538	18.8747	14.0514	18.93	17.5471	13.2433	28.1765	14.9869	9.17834
	14.4807	18.6835	8.01865	12.6837	8.52431	16.3377	18.6097	12.2859	2.3874
	14.111	14.062	10.9198	22.0362	9.0686	10.4369	26.039	5.07501	27.8751
	12.0737	3.96493	7.91011	23.3241	9.85275	10.3401	19.7711	16.3071	19.7386
	9.86236	16.6943	9.6062	11.048	13.4896	17.3701	17.0568	6.98396	5.15733
	12.7372	22.929	11.3238	12.2621	19.868	9.28296	25.7508	9.63251	5.07178
	14.9561	11.0158	12.7135	21.9308	5.19139	9.94954	18.9336	14.9607	5.01641
	15.6854	7.41476	12.0279	19.2153	11.3424	10.1316	18.8011	13.6824	10.9248
	10.7679	6.58253	24.4645	17.4897	19.7463	18.6154	7.11568	11.9691	23.1495
	14.8474	16.0013	19.5853	28.6123	11.1985	16.8165	27.5554	29.068	17.4402
	9.77032	8.65503	15.6589	15.8656	19.3769	21.2519	20.79	13.5648	8.52249
	5.45392	4.45194	14.2578	11.9988	19.6252	18.8428	17.6505	23.6885	11.4157
	16.474	20.3585	26.7554	22.5988	13.533	22.6463	26.5227	25.3117	6.27411
	11.36	5.64383	14.9129	12.4884	14.8632	15.2762	12.7675	11.6908	28.7691
	24.3776	15.031	10.6598	28.3034	10.1855	19.1104	30.8395	22.3605	21.2915
	7.40636	4.93108	9.9889	11.9016	15.9971	19.3808	20.4999	16.2516	4.87695
	18.0365	7.7757	6.85658	20.3065	21.1911	22.5753	18.4288	21.1899	5.85293
	6.98841	17.7156	18.4571	27.5301	7.99272	22.7363	27.1268	17.5004	7.28142
	18.5995	10.8947	10.0461	28.9059	11.424	15.5999	29.9245	21.3365	15.3116
	11.3608	4.06303	13.1127	20.4334	7.50486	17.3937	21.5683	8.96131	28.0136
	9.37745	9.76508	17.9207	23.8891	12.6537	16.4915	17.1899	13.6555	25.6565
	8.54914	16.0778	5.61092	27.0505	8.40811	9.5929	28.2076	14.6896	24.8068
	20.6695	13.5224	15.6002	32.5246	15.1845	9.31384	22.3369	18.0876	22.5274
	13.8843	19.7747	9.84963	22.3465	16.8159	5.63915	32.7661	12.6664	16.2529
	21.7715	8.83343	10.744	8.21377	4.87972	13.0511	20.9429	23.3032	15.7475
	13.7868	10.4223	16.6336	15.613	9.04927	14.393	12.6722	11.3698	9.51587
	11.757	18.2943	17.3596	29.5036	12.5192	17.4839	7.26495	21.7467	8.15173
	16.8478	23.0791	20.2124	16.8286	16.7442	11.0893	19.079	17.8863	5.82883
	6.21264	9.90718	8.32543	12.3017	5.53351	9.93045	6.33477	18.7996	17.3805
	10.4241	17.3195	11.7362	9.79954	10.3352	6.1275	17.0055	17.1471	13.7797
	5.44822	6.60384	6.67395	19.7147	21.4421	17.0689	7.34716	20.3729	7.36625
	19.6635	12.9683	15.1867	26.5734	12.3235	12.0335	5.89897	20.5409	15.2907
	14.8517	12.7462	7.5806	17.5391	14.2235	15.3893	5.92543	22.5651	17.1832
	11.0241	16.9278	19.6471	19.6138	17.9578	2.28384	23.4377	14.9375	23.1597
	13.2851	12.8675	9.42958	27.3034	23.8471	13.4765	13.1295	30.1913	6.87082
	3.89594	10.311	23.0553	31.2472	5.17692	8.54373	12.5866	15.6131	23.337
	12.8095	12.6319	10.2642	5.01582	19.4631	9.53515	13.2941	26.7504	12.3524
	14.2883	18.9197	14.4117	21.4287	10.9344	8.35401	19.1858	7.62502	6.78354
	8.78615	7.26373	14.8172	8.32745	21.7658	12.8588	12.183	8.24511	22.9283
	22.0158	19.8132	16.6648	23.3957	8.95847	10.9281	9.75044	17.5877	9.33956
	10.7834	18.685	6.1525	13.2585	11.4863	6.96976	7.1759	16.0945	16.3921
	15.3138	9.11423	24.8528	13.408	13.8313	9.39243	25.1447	8.93011	13.1248
	14.4063	20.2541	7.79203	26.1341	25.6976	13.4963	11.0009	12.9696	11.8943
	6.66374	20.0416	18.6825	31.0124	8.1845	9.76205	12.2572	22.8635	11.2719
	14.1009	13.7144	10.7625	10.9894	18.7138	17.948	15.5992	11.2888	22.7231
	10.871	19.7778	11.6178	27.7817	13.4978	11.6606	22.2487	4.2493	18.4967
	12.109	11.0405	10.3301	28.3566	7.90452	5.95923	11.5385	13.8364	3.23382
	17.7598	19.8618	17.834	22.0619	9.60206	11.3897	13.4096	12.7962	16.545
	1.8779	27.8466	20.8918	24.6367	14.4651	5.44805	37.0073	11.5496	13.352
	6.7247	12.7902	19.9835	27.7182	17.7574	10.6949	18.8506	13.526	8.70028
	11.0454	20.3689	16.8202	30.1977	11.1882	7.93383	22.1388	16.2918	13.5924
	9.74216	17.9206	21.6671	11.9305	9.45336	10.1613	26.6182	11.8858	17.0388
	16.7168	16.7757	15.3947	20.4522	16.9908	7.00226	11.113	12.1205	19.0293
	18.2091	12.3269	13.7564	11.3995	20.4451	11.1001	11.7411	10.0754	17.9731
	11.9355	12.4028	17.5903	9.80689	17.1671	16.8639	17.6311	11.8466	25.1792
	14.4993	16.5825	15.4271	24.8503	7.80123	9.05935	16.8	11.0533	11.1208
	9.26667	16.2911	26.3914	29.3778	24.0017	17.6869	13.2062	19.2946	26.2342
	16.4424	9.07615	15.2602	17.251	9.06743	19.545	8.59895	7.89977	8.10372
	25.4493	11.9825	19.0589	14.1839	5.62317	10.5219	3.81875	3.71946	17.6822
	13.29	28.2438	30.0154	11.574	8.41196	11.3511	26.3777	13.6536	12.8467
	13.545	1.82651	22.0365	7.03192	23.0443	9.98786	12.1256	21.6342	10.4081
	21.6623	12.01	15.5295	9.36925	13.4886	11.9013	13.05	20.2293	14.0196
	20.1757	14.7986	23.1407	24.9384	11.4473	13.4423	15.8356	14.457	16.1754
	18.6025	24.305	25.0989	4.63256	13.2024	14.2185	25.4634	13.6374	13.2272
	13.6969	10.733	3.09937	19.1539	26.3918	16.2005	8.69891	18.4679	11.9217
	12.6483	15.3106	24.1915	21.8141	13.2274	11.9233	10.455	21.8372	12.7478
	11.7593	8.05805	4.88147	13.9325	13.0588	21.3345	14.958	11.0698	18.26
	7.72421	28.4028	24.7758	16.7804	23.8486	14.4968	24.3436	20.0698	16.3784
	11.3069	26.7579	35.6908	20.2525	20.665	6.28878	17.9948	22.9155	4.20327
	9.57091	19.0053	25.316	16.8053	14.2015	9.73945	10.5721	14.3957	21.7713
	12.7581	11.3273	26.3689	6.59766	26.5982	18.4232	6.42184	28.3191	16.477
	7.23553	14.481	3.46897	26.8824	15.9046	15.8369	15.307	8.85148	12.5165
	10.29	19.6947	29.0676	30.3234	20.457	13.4552	9.29447	26.9753	24.0245
	6.75914	13.853	13.0151	14.1537	21.7992	8.00524	15.3645	9.57212	5.22627
	16.6348	9.28199	11.6778	15.9027	21.4018	14.1848	9.36277	22.3879	19.9624
	14.4708	9.61744	14.9354	6.77565	24.7718	6.23531	19.619	5.48557	10.356
	8.37888	4.49934	17.6472	7.95183	12.6562	11.0133	13.7519	5.10203	17.6566
	11.764	17.2447	8.76195	13.8418	13.7009	9.01142	12.7038	14.4837	10.104
	17.4555	11.9477	13.9822	14.574	13.5777	7.62756	17.9995	20.1555	14.5458
	9.29878	16.9452	11.1886	13.8451	10.1837	7.36809	15.2484	4.15621	6.86904
	11.4314	12.8953	15.0256	14.3863	16.0953	14.434	15.4774	11.0487	9.85215
	16.1767	10.801	15.2954	13.3317	19.1567	14.719	19.6231	23.1442	17.3771
	18.8821	16.8815	7.60073	7.31882	11.3315	11.5125	22.4878	12.9904	16.4619
	16.882	22.6361	16.9581	12.7993	9.18065	8.34553	16.0666	4.47577	13.5613
	13.2409	14.3631	16.1082	8.48813	18.0911	6.27111	23.0822	9.96223	16.3132
	11.8253	7.87597	13.8734	21.3968	8.41869	4.82359	14.8152	8.17604	15.284
	14.2879	9.38871	15.1564	16.5934	11.3687	11.2547	24.52	15.1411	15.0344
	15.8575	11.9212	20.3284	18.7003	20.8484	7.66819	10.9681	10.1605	11.2485
	9.40769	5.4766	20.9465	17.1637	7.65305	9.52131	25.164	7.3871	14.0449
	13.0577	22.5393	12.7845	23.0032	9.52321	12.0918	8.27675	15.9221	13.9546
	9.05015	16.3053	20.1318	13.4792	17.5072	8.48646	24.8281	17.4595	29.8716
	9.54621	10.328	18.3527	8.18195	14.5378	13.3513	8.71939	22.7395	25.9338
	10.41	17.6451	16.9714	21.7041	12.1019	13.9656	13.1683	11.2252	28.3254
	13.8315	9.33495	18.5908	22.6359	13.9815	16.6669	11.9096	17.9362	24.3972
	14.9127	14.726	16.1234	24.5363	21.6148	7.08532	17.9131	22.0291	22.0249
	16.2817	18.5728	23.9611	21.095	14.9732	7.09175	7.51272	17.0231	29.1349
	19.8186	18.2938	18.9334	27.2875	18.6921	14.3434	23.9234	14.462	6.42539
	8.95462	11.0844	7.92805	8.08725	25.1663	11.7184	20.6831	5.67705	19.2395
	6.30782	26.375	10.3429	9.35562	12.0433	10.7926	15.6986	11.2534	10.5162
	16.522	21.4723	1.83161	15.0904	18.3177	10.9288	25.0243	16.5816	17.8102
	13.733	26.0351	18.1371	17.7407	19.9587	1.72283	14.7388	7.29998	13.4948
	19.0594	20.1183	8.38279	11.1804	9.55522	10.2237	26.3523	7.08717	6.0777
	23.3944	4.8922	11.4459	19.0809	8.04388	14.3441	18.0824	18.5725	26.8834
	9.51311	15.9249	16.0829	17.3133	13.6572	2.6363	9.58805	16.6793	24.4685
	16.7544	12.1785	7.56851	18.0069	8.76596	9.51089	7.73389	18.6399	7.97582
	6.13527	15.2088	18.123	18.3926	19.6984	11.2583	15.2612	8.56543	20.1376
	13.871	14.1371	16.2264	17.34	16.9461	13.7028	6.81114	8.8024	23.7708
	18.716	10.4523	15.9541	19.7202	21.1065	6.54259	22.7505	21.5539	20.1406
	11.4334	9.06221	9.46047	18.5978	7.97646	8.55314	10.4921	21.3418	19.6227
	15.0439	5.71943	17.7631	22.6399	12.9082	10.538	5.67809	14.2202	7.74914
	14.4293	12.8348	8.38464	11.3428	4.08275	13.6384	12.33	15.4575	6.59596
	18.4378	25.5997	8.04976	23.1844	8.43667	8.69096	13.2243	20.8215	26.1365
	22.416	7.48575	17.9256	8.17323	17.958	11.866	15.1569	19.3954	14.3513
	10.8103	13.2968	9.0803	8.89039	9.68681	18.8829	5.27326	10.205	21.0025
	11.7037	22.2296	10.1606	14.7123	13.2997	10.2948	21.8581	5.97787	18.5494
	17.2912	16.7163	20.1218	15.7984	14.362	8.56073	17.4676	11.8637	11.8448
	22.1224	25.5528	24.0785	7.91944	16.258	14.0641	7.72159	22.7283	19.1597
	4.98434	19.9831	12.1751	19.9808	4.40944	17.3826	24.0823	12.7696	27.1689
	15.7072	12.2297	11.6367	10.6874	24.3169	10.1919	9.24053	8.20949	6.62996
	10.8259	16.3171	5.69905	6.86372	12.219	13.541	8.5545	24.8486	15.9258
	12.3012	16.0006	8.2047	16.1866	8.79178	12.5238	16.7343	22.4154	14.6552
	5.31181	19.5011	12.8662	10.9731	15.8381	20.6738	19.0555	16.4317	8.09661
	16.4461	20.1302	8.97837	14.3061	6.96616	7.97029	8.59656	17.2022	11.6089
	14.755	12.1537	14.4067	17.9064	12.0331	14.016	14.8765	24.0644	23.6205
	16.2632	8.7619	17.4999	15.6753	5.61887	19.2234	20.3491	21.7065	8.68139
	14.356	13.4914	11.9328	15.7847	20.6948	16.6518	3.24381	17.4338	20.876
	17.312	13.6416	13.3905	5.47961	10.9669	12.903	17.9865	9.73896	12.1456
	6.54349	4.42629	13.229	13.4766	16.9862	11.3753	4.46851	17.5213	9.78785
	9.49853	14.3858	7.66455	11.4827	15.7106	11.4557	12.1354	14.3207	8.32286
	10.6891	21.7815	18.5401	17.3441	8.77242	22.5834	14.7049	9.22864	7.70941
	12.1152	11.7732	19.9304	8.01294	19.7665	9.4276	15.5252	10.1153	10.5119
	13.1926	18.1578	14.5492	20.279	13.338	21.8968	9.3222	16.9108	17.7266
	11.7716	12.3476	24.0768	11.375	20.3944	18.0359	15.0273	16.9767	7.8579
	11.6465	19.3426	5.24296	6.6954	19.6324	17.4537	10.8493	15.1549	19.4189
	7.58824	8.91541	2.41793	12.9086	20.712	16.8342	13.4891	15.7429	15.7628
	5.08346	17.6623	6.53828	21.9351	9.36628	3.77736	16.3446	6.43806	7.33089
	5.65619	25.4596	12.5745	16.7814	10.0471	15.4282	13.8112	12.3531	16.1429
	14.9315	12.7382	12.3436	17.8314	6.63626	7.14843	16.5376	7.73674	17.1794
	8.78072	22.3208	9.68086	23.8859	6.71495	16.583	8.74059	1.21288	14.1385
	12.4004	14.6166	13.4547	17.515	10.8381	6.93269	17.747	11.1252	14.8855
	10.552	22.2665	15.4568	17.2079	22.5742	18.8042	11.1785	22.5019	24.8613
	8.0689	11.9811	14.8245	12.1636	17.5723	9.43733	12.3416	29.1565	25.233
	7.62493	8.16088	14.2204	14.9522	7.58245	18.1837	24.6472	9.00923	12.8742
	16.7599	9.57236	16.8083	8.93537	6.75244	4.81577	16.9735	7.30107	14.5707
	4.15311	10.3362	8.16375	13.0526	5.57319	15.3019	19.7976	6.87053	9.61373
	10.474	22.5946	17.0087	14.262	5.48807	9.35353	17.8611	14.578	13.7549
	7.69477	21.2299	11.4945	15.6617	15.9847	21.2309	16.23	20.4368	17.6958
	11.9643	6.24383	9.20583	13.9473	8.42346	7.29962	23.8589	28.2232	21.1595
	14.0984	17.1231	13.7431	16.0991	12.0601	19.3119	25.9866	6.86999	4.30671
	10.8829	9.83106	18.5386	8.4676	4.75196	18.0897	5.47871	12.2261	21.4112
	12.6807	27.5931	11.3033	17.6331	12.7206	12.5385	13.1708	12.577	4.6309
	10.7024	24.1326	20.2235	23.5257	15.3865	14.4441	20.4634	11.6393	17.2723
	12.8646	14.0692	20.9112	6.6076	13.9304	17.7	1.68539	20.9606	9.73686
	20.6179	19.0744	22.0237	16.0763	8.70693	13.649	22.0549	7.05059	22.871
	11.0164	23.5428	18.9006	5.64385	4.79798	13.2495	23.595	9.33662	4.27945
	13.0858	26.0283	18.8776	13.456	22.2121	19.8047	5.84774	16.8367	19.6837
	18.7939	7.89503	21.7864	14.7661	13.462	7.58894	25.2072	21.7613	11.9098
	12.8641	20.5484	15.9577	18.1017	10.1556	17.7886	12.3407	10.4536	22.9619
	9.73642	14.7382	18.9186	26.3552	16.0251	23.0858	16.5222	22.2826	18.6214
	14.5909	12.2698	15.2013	13.5921	13.0421	8.76205	4.22852	28.288	28.4643
	3.414	16.6663	27.0854	16.722	20.2462	21.0485	20.0149	17.0212	21.6669
	18.5527	18.3977	26.0009	17.0889	9.38673	11.5647	13.6996	22.1908	13.0774
	17.4666	18.312	5.69201	18.3739	13.3885	23.0212	19.5905	17.0869	17.2
	12.5011	17.6482	12.0576	11.574	7.23474	13.0529	11.9618	5.85888	12.973
	17.4534	22.3728	8.86752	9.21887	9.76565	14.5264	7.84556	11.6273	12.349
	20.8902	17.603	14.7079	8.95017	15.2735	15.3955	7.88483	12.9306	7.68035
	13.8975	17.5993	11.9506	22.3166	13.9851	9.36812	7.19946	18.5106	13.3871
	20.9626	15.2158	12.8417	11.7426	18.9248	10.8658	20.7446	12.5432	19.3495
	21.8613	13.1355	20.9707	17.6949	19.2094	23.5317	7.23642	27.2717	11.4075
	8.90631	19.6386	14.0657	11.877	15.8349	13.5054	7.23361	20.2255	13.9522
	8.91146	2.9445	7.76843	16.1398	12.4924	20.6146	7.79106	15.1161	15.1971
	25.0643	16.1698	16.3909	20.8881	15.3773	15.3788	12.5755	16.14	12.4558
	11.0048	14.1573	17.8608	14.9169	10.9067	7.60048	5.85488	14.6921	8.64919
	9.10548	11.1789	13.2949	13.8058	15.8422	15.657	9.85252	10.7614	7.68478
	8.31216	5.88836	16.1723	12.506	10.2155	14.6586	10.1267	21.6588	14.4258
	13.8355	14.4115	21.8898	12.4477	14.7422	7.39467	32.6825	16.4454	11.9004
	13.1094	12.0662	21.2447	7.41595	12.7872	12.9685	16.3314	30.9234	14.4649
	3.87555	26.4273	23.3749	7.57627	13.9036	7.87193	7.66944	16.0593	7.40318
	13.9441	19.7388	18.325	8.19775	8.63129	20.4097	13.1504	20.3249	8.18094
	16.6121	19.3648	10.162	13.0305	9.61404	12.1631	24.2696	20.0563	18.2491
	9.67964	5.46442	14.2705	7.43591	5.62929	18.6918	7.89628	21.5503	12.3331
	17.3721	13.5565	20.3067	21.473	16.164	11.913	8.56479	23.7467	19.0322
	5.59094	17.4839	4.18279	17.4479	12.619	14.1268	28.0806	6.58288	13.6474
	18.8881	9.93096	23.9857	19.6573	17.9226	13.5396	13.9611	29.468	15.3218
	12.429	22.7209	8.80072	18.8904	9.18633	9.69301	4.08764	20.7989	14.0473
	15.1356	23.8297	11.276	16.7575	8.98703	19.417	7.75276	11.9682	5.60808
	13.2074	16.4528	18.7207	20.707	11.8341	7.24509	19.1586	21.4942	10.9393
	15.3525	9.53922	24.7578	22.8577	19.2816	14.8296	12.2322	16.3682	9.22711
	11.2058	12.3773	16.604	19.6733	11.693	14.8241	25.6609	24.8163	15.387
	12.4173	4.85311	16.0546	20.3547	19.6928	17.2341	9.84909	25.7772	10.7802
	12.791	18.994	16.1493	17.6941	10.0448	9.41986	4.12045	18.0409	7.1652
	19.5607	18.9053	17.6295	13.3137	12.0934	10.7649	12.9222	27.3327	13.0883
	10.9122	12.1754	6.20679	23.5666	13.661	15.7402	18.3892	16.6956	17.9202
	18.2262	9.36855	23.9333	19.6808	14.5558	16.6546	25.6622	26.24	15.3678
	19.1564	10.1494	26.0712	7.03895	9.73714	20.5025	11.6102	10.13	7.75078
	7.43185	22.101	24.4707	18.082	21.0338	11.5161	10.634	30.8372	8.17712
	19.475	18.9412	14.2895	14.04	16.3161	14.4547	9.45091	24.9603	17.58
	24.6079	15.05	23.9981	6.33696	12.6122	8.64261	17.7311	3.90626	24.0127
	22.6238	10.0612	26.1055	13.7989	10.0167	18.6493	18.6002	32.1773	12.7067
	15.3167	13.9686	7.62728	9.08506	12.7703	11.4507	26.6143	25.6407	10.2679
	20.1921	15.0345	13.6509	20.4979	11.5206	22.8145	23.6868	7.04712	8.30868
	16.7864	8.07119	21.7594	15.6118	6.73062	17.5206	9.73251	23.2353	22.5224
	15.8949	15.9665	20.9623	11.2668	18.465	10.5207	12.0108	38.2062	10.5996
	19.2901	14.1915	18.5668	12.5155	14.0968	17.2689	14.899	29.9292	13.8893
	13.0265	9.34526	15.8664	6.96405	7.77477	13.343	13.5699	12.106	18.8034
	12.2677	17.9466	10.9627	14.7245	5.80498	12.6284	9.75	31.6377	11.7533
	19.5653	7.22281	21.4258	16.7704	10.6924	8.46513	18.2652	30.7841	22.2681
	19.6187	15.4184	20.1941	17.6162	6.75107	13.1085	14.0742	21.4432	15.537
	6.91365	5.42581	15.2805	11.7381	19.0096	8.59025	21.1549	6.51798	6.38177
	8.69324	8.91869	18.7129	17.3922	21.5166	6.57804	23.2079	17.308	8.72068
	10.6875	11.6328	20.1012	11.8481	22.6427	12.7628	17.0769	6.98745	4.83662
	14.3768	12.7676	7.52198	12.6893	14.5474	16.4226	9.14954	15.6428	6.45939
	20.334	9.55946	16.6032	15.7743	15.4176	18.4831	20.9795	5.74149	11.8061
	21.9579	12.3565	13.6828	12.0964	24.6043	15.2245	21.8553	16.7071	7.57976
	14.9993	14.5943	25.0472	12.0484	20.4036	20.8706	12.4807	11.2725	6.96538
	20.8426	7.82769	8.98517	13.16	20.5648	22.6909	4.39705	10.5099	9.78539
	5.41319	13.0441	26.1068	12.9838	24.8335	12.1061	14.5819	6.66397	2.07679
	12.9801	5.87535	21.9228	17.8999	13.8252	10.9417	8.95728	21.7515	8.88105
	10.3892	9.32072	11.1821	5.24445	16.4381	5.49111	8.73327	12.9633	9.51687
	20.4462	9.66752	12.9593	1.94339	6.29186	15.0571	17.0165	18.4587	11.0884
	25.0284	8.50006	14.0294	18.872	4.5482	10.6854	20.2188	8.74677	16.0176
	25.749	11.4021	18.5113	3.28212	11.2264	8.85525	9.63398	20.6067	13.8489
	13.3868	14.7374	15.4901	10.1637	15.0904	12.4505	9.66572	8.10681	9.90744
	17.3553	2.87437	13.2499	15.7929	21.4889	15.5665	17.3802	5.63953	13.2031
	4.76166	7.75633	22.5683	20.4457	13.7526	7.54016	26.8912	9.68459	6.66941
	11.6447	13.6434	25.7981	16.3255	24.4875	16.0727	15.9605	16.6172	13.5231
	9.68047	10.2538	12.0802	18.542	10.2479	12.5147	16.1738	11.5081	7.50786
	18.8181	6.22776	14.7761	6.20313	14.2447	21.3848	13.7397	16.1447	18.7185
	24.736	9.77314	6.07019	18.3434	24.9265	16.0548	3.67513	3.30905	12.6848
	12.4833	12.1752	22.0446	15.5644	11.791	21.9711	11.1245	23.7509	4.62133
	23.6311	4.29402	10.7518	4.48245	16.9467	23.6439	20.2652	25.3111	11.9695
	13.1593	8.82092	11.2689	11.8431	4.51801	15.5292	23.7515	17.4603	10.2025
	16.426	7.73517	18.6041	7.10652	17.1863	17.8639	15.4956	18.6601	9.86881
	17.5723	12.6681	11.9671	18.5568	18.4002	5.73034	22.7997	7.34407	9.70365
	20.6566	20.6156	24.2256	8.35401	15.4895	7.51291	14.8636	16.2974	7.56538
	7.66142	24.0554	10.8881	5.15341	15.7673	10.8604	9.63384	14.7819	11.1068
	12.1017	9.65658	18.8592	14.298	18.7467	12.2652	12.7574	17.1808	11.8663
	9.68644	12.1001	24.1708	20.0459	23.7571	9.06249	27.0543	6.76721	3.69012
	12.1879	7.60171	11.9594	19.208	5.39501	21.0914	12.0685	17.8198	12.5313
	20.0344	19.5945	7.32684	1.79381	16.5274	12.3321	14.1792	12.9293	7.21689
	19.3224	22.3314	20.2545	12.0554	11.518	21.8321	7.45292	23.8747	5.86124
	27.911	8.02184	1.48511	16.5934	16.873	17.7902	7.89426	19.4622	6.46253
	18.517	11.7851	18.8293	21.0061	11.8944	22.1561	12.4231	19.6623	8.29534
	11.2726	15.2733	14.9296	18.4544	13.1351	9.16377	11.717	14.5886	12.1535
	22.5679	16.7779	10.2534	18.375	16.5491	8.61044	14.4514	8.67361	17.2057
	25.0648	7.30399	11.4965	5.34954	21.9815	9.6909	19.8124	14.172	9.40239
	21.7155	13.2948	14.374	7.08152	15.5366	12.4268	15.6099	2.08419	12.271
	27.7493	4.51398	22.8389	13.0525	23.3075	12.9703	9.87132	21.665	8.68136
	24.7465	11.8529	6.19393	16.2539	29.0682	7.67069	18.7639	24.5889	11.5465
	21.2835	12.7276	15.5499	20.1035	24.1741	15.3202	22.8574	15.9157	7.77562
	14.8581	15.1256	19.6858	13.3358	7.44179	13.5989	9.16552	12.8811	11.9883
	15.1394	16.8679	16.0508	19.147	11.6298	12.227	18.0924	8.60659	8.08351
	16.9983	6.47228	17.4291	8.5572	17.836	20.4049	16.944	15.1328	11.6086
	10.9292	21.5436	15.0642	14.7128	10.2522	5.65581	13.9288	18.3194	18.8728
	19.5796	11.3579	8.6626	12.2398	16.5866	8.39337	16.6102	18.1023	14.074
	12.4184	20.5412	13.5073	15.255	2.16584	9.48862	27.4596	31.0626	19.3293
	9.21524	7.47254	12.6585	16.0885	13.8592	11.5593	12.1492	20.6163	11.8474
	12.5458	24.6943	13.8426	4.95831	9.36222	8.45005	23.3156	27.077	20.6906
	26.6402	16.6874	9.07529	19.5568	2.60236	12.3975	12.5293	21.8563	18.4182
	13.1904	16.0731	5.42332	17.7673	7.65522	9.83162	5.76425	25.779	11.6478
	9.94719	13.5439	19.2435	12.8851	18.2915	14.6719	24.3382	22.9595	19.6235
	21.5476	9.76853	19.8986	9.51551	17.2566	14.9364	10.976	27.5301	2.59966
	18.9185	19.5118	22.4322	20.1665	6.49946	9.78066	12.7162	1.7389	17.4326
	15.2771	18.8008	3.75983	14.3565	10.9188	5.92124	25.1213	17.5878	7.76953
	6.98964	21.757	4.20167	16.1867	9.84917	13.3454	14.4345	7.99735	10.45
	3.29471	7.31429	15.5262	11.0602	9.96718	10.9632	19.1283	12.1193	10.3384
	23.2864	17.4289	8.64874	13.2013	11.5084	15.3865	12.0397	10.3496	11.7781
	11.9323	12.5751	12.9193	29.1991	14.0186	10.2654	15.2777	8.8962	17.3313
	16.2477	19.295	8.73741	22.8143	14.7453	10.9429	14.5054	8.19322	16.4105
	20.2273	21.7074	5.10712	12.4188	7.81518	17.8584	17.2373	17.1247	20.6288
	9.82898	17.0034	20.1196	16.5013	17.1111	7.6272	12.8333	17.2613	18.2333
	14.2225	18.0049	20.4258	24.8091	10.4784	9.80608	7.03757	8.24462	17.5992
	20.0408	25.0383	21.4543	15.599	13.6722	2.17813	10.9731	10.9644	24.0749
	8.05287	8.17654	17.4643	23.2155	17.7468	7.47512	9.02366	8.69789	18.8866
	11.8152	20.0678	13.747	11.1672	19.3885	3.49117	15.7222	9.29531	4.87458
	12.4383	15.9674	27.6231	14.7165	17.1269	13.2832	9.6743	7.00387	10.0679
	4.50172	18.2963	27.3932	12.8382	5.15402	9.589	13.9953	15.5415	15.4423
	8.57426	22.8538	6.30878	13.1987	14.2448	12.8691	15.4321	24.2598	9.44793
	15.8644	20.4339	15.6408	13.3737	10.2971	9.5849	10.9028	13.2422	7.92341
	17.0822	10.3308	8.41344	7.56961	4.50666	14.0166	20.3235	17.8205	4.53971
	13.0013	25.1856	12.1067	21.303	9.30746	7.39037	24.9811	10.4023	16.3697
	7.42631	9.74833	12.2979	26.5223	17.9649	8.15085	15.3329	12.2544	13.6203
	10.3297	27.6755	8.41191	19.0039	17.3504	16.2204	23.2683	20.4479	20.235
	7.31733	22.8063	14.5021	12.2012	6.27665	9.0342	12.4748	15.2299	8.84586
	19.8024	21.7374	7.20738	11.5887	14.439	6.77107	10.3341	12.3907	9.08979
	11.2791	13.9337	10.6886	28.068	14.0827	13.211	9.82126	14.9877	15.0294
	11.5235	14.0817	8.00806	28.7341	23.8421	12.5676	16.1081	13.384	17.6891
	14.9586	8.19382	7.66713	22.4139	14.117	17.2123	11.9578	17.8942	12.7035
	23.9972	22.3723	8.08662	15.9466	9.0971	5.76612	19.7495	6.59517	8.85104
	14.6727	14.445	8.5608	21.6796	7.82641	5.19607	19.8263	10.6813	21.9269
	18.0664	19.9842	15.4117	16.8129	23.6932	14.6941	12.1031	4.86239	21.1947
	20.6437	24.1812	18.5695	10.668	16.839	8.88111	23.6837	8.54649	21.4621
	17.0684	22.5765	4.83825	28.7277	5.37878	10.5525	14.8579	13.7239	15.9247
	20.4026	13.8883	11.6928	31.2289	20.241	16.6282	16.2227	6.1216	13.8151
	7.53585	23.8396	12.8836	22.3323	18.9473	11.3539	6.88953	6.95085	18.7474
	10.6475	20.3895	15.6719	20.5426	25.01	14.4004	23.5639	8.02546	9.11708
	15.4422	11.1163	17.385	22.5185	21.8003	8.89571	13.9395	18.7893	12.3958
	15.1517	20.4687	7.21015	10.8165	12.9122	22.6525	22.5927	11.2922	20.3329
	10.1959	16.111	6.85207	11.8138	10.7449	21.4073	14.5427	12.9913	14.8091
	15.6214	18.7556	20.6951	26.6004	12.29	16.1303	11.0755	11.8994	19.4018
	12.9346	12.7481	10.3135	14.8537	10.002	20.3726	12.6612	12.8688	16.8311
	11.2586	17.1156	14.613	21.4027	12.79	12.4985	3.44811	6.03274	13.8968
	8.46234	13.116	11.9842	10.3122	21.5431	6.1092	23.8331	23.2897	8.30212
	10.6974	12.6577	14.6276	21.1198	19.8139	15.6753	14.8696	23.1146	8.701
	12.6645	19.2371	14.7287	2.90252	14.9019	16.1333	11.6398	12.0623	17.3543
	11.9984	17.6742	12.4871	17.4943	19.39	16.3163	20.1461	23.4161	11.7204
	18.0109	14.6467	19.279	4.2476	6.4165	13.3575	13.0724	12.5499	10.4987
	7.02659	21.2412	18.8717	25.703	4.36398	10.6311	6.47408	22.3225	11.3486
	10.8892	18.1687	11.232	19.5974	10.6175	10.5325	21.4864	14.665	26.0441
	10.9538	6.85321	18.0998	11.9886	7.36289	25.3972	11.4818	14.9653	21.9316
	9.3706	17.3226	14.7158	7.06277	14.4775	20.2061	14.0534	33.9911	20.2193
	14.6325	10.3943	19.4962	16.8375	12.1169	21.1869	2.86772	33.4853	11.4527
	12.0762	18.3937	17.3428	13.8273	15.9661	20.068	12.7547	17.7989	21.9563
	4.84936	21.3217	12.1994	6.96027	17.4784	19.4024	16.1081	34.0466	8.03877
	11.2332	10.8301	15.8034	15.5991	12.2994	20.3904	23.9013	11.7827	12.5727
	16.8377	6.04403	13.4912	16.9371	13.4296	17.7965	17.7691	12.2269	22.6692
	12.8846	18.7148	14.6524	24.1135	5.22915	22.2945	7.96298	15.6475	20.3233
	14.6242	15.8078	18.7144	29.7386	14.291	12.3794	14.9389	11.7415	20.2627
	15.4142	11.2477	18.786	14.028	12.8162	11.2011	7.03226	12.5163	18.4454
	14.2379	28.8887	12.1738	27.6134	15.763	9.60938	6.35938	14.7078	17.6751
	6.77524	10.1506	15.2305	22.5251	19.3322	10.4939	16.0977	12.1572	9.20245
	5.17518	24.8532	16.6348	27.2784	14.8336	17.0283	17.8553	22.0419	13.4561
	13.0317	16.4848	11.3705	21.5394	16.9711	21.1352	12.6342	16.986	6.84945
	15.0097	12.2075	15.8152	19.4641	14.9158	21.7888	23.443	22.1581	9.88893
	20.8109	8.30905	12.8903	13.9438	21.9145	25.9259	20.0704	22.6878	23.9725
	20.6837	24.8447	9.61061	16.3259	10.8416	26.3205	15.7213	13.4101	8.30849
	10.9885	9.75626	14.8275	21.2713	9.83947	23.8253	15.9009	22.6516	20.591
	21.6711	20.5722	20.651	15.5419	13.387	18.2438	15.6614	17.9938	19.4689
	17.1509	20.2085	10.8141	14.7692	19.4374	14.3546	20.4348	26.187	10.345
	10.8759	8.36078	4.36653	11.3313	10.469	20.0315	11.5974	27.0267	21.5236
	19.842	24.5752	2.83213	23.9717	19.9409	24.3836	9.40844	10.5488	5.55379
	7.55063	16.531	12.9431	9.01028	24.1126	18.7166	17.3434	26.8403	18.331
	15.9332	17.0404	20.8515	25.2738	13.8135	7.16137	14.3847	9.34439	18.6041
	16.0041	13.5912	12.1688	19.6144	23.4391	9.61543	11.8823	6.59685	14.9254
	6.63684	14.0933	12.1525	12.773	13.6392	10.7993	17.008	23.9691	13.5842
	13.7954	21.6359	5.91901	13.433	11.6718	10.7253	10.2419	3.41687	14.3947
	16.619	13.1444	14.5341	14.491	25.3068	12.5521	29.3851	33.0052	11.8388
	15.8205	22.2943	6.62974	23.3782	27.9435	7.44561	12.7638	26.842	23.6731
	14.1269	11.8074	15.6482	14.039	28.5151	3.76811	13.3026	3.24893	9.43594
	15.2749	16.1078	24.1813	23.8064	17.6657	15.4196	24.185	34.3754	8.24325
	16.1886	32.8753	13.0159	19.3588	11.0414	10.1518	17.4301	25.6898	18.2341
	14.0768	7.89696	20.2143	2.12023	20.8375	20.4258	13.1143	11.0794	19.3218
	11.3773	27.1195	8.99668	20.8485	23.2143	13.1262	26.7687	34.0032	5.23443
	13.1326	5.71469	15.3078	16.6938	11.0345	7.65965	23.6707	14.553	8.34753
	7.71	13.9888	10.0377	18.7758	8.77216	11.3057	20.7302	10.5162	18.1364
	10.1191	11.5608	18.2225	24.3406	10.9606	17.2983	2.34184	17.2565	10.1161
	13.3121	10.8718	15.8342	9.2975	2.458	12.1186	17.1958	10.8716	5.79239
	5.68798	13.1161	10.9574	23.8205	4.71704	16.8047	9.99499	12.9643	1.9307
	13.1055	4.09589	16.4327	25.1239	8.17881	16.8862	12.8469	12.0714	10.7584
	11.6512	14.9193	15.0439	16.6288	24.2485	10.4402	13.7944	10.5055	12.7854
	12.1111	7.98885	26.4311	25.8471	17.434	20.6794	14.5808	24.401	14.2567
	6.9855	8.81299	20.719	16.5137	3.61438	17.7765	18.0341	22.1532	15.0617
	10.0436	12.9737	14.6831	6.58846	16.4766	11.7743	8.20944	9.06675	12.7847
	16.596	12.6391	14.4672	15.9846	21.0962	22.8466	25.5041	24.2675	11.1826
	13.4076	15.9751	16.3815	11.5992	9.18402	15.4399	13.1521	20.9293	9.29244
	14.512	18.1354	20.3573	15.4502	12.664	16.1807	30.1653	6.39664	10.1513
	16.5664	9.03723	15.349	11.1131	14.3944	18.2837	19.9194	24.2403	8.16898
	14.5543	15.9108	11.3748	10.3875	23.0682	10.2744	16.9319	6.41332	14.2658
	16.0425	8.5826	15.3907	18.9249	17.5817	22.9506	9.22004	24.2297	14.5598
	19.8546	14.214	17.3549	13.3029	9.43151	19.7809	17.1888	8.76514	7.48201
	13.4182	12.4232	19.8523	10.755	7.47771	14.1054	22.4612	17.4108	21.1752
	12.9211	19.2082	7.37684	11.7053	8.58385	14.3281	11.0668	14.3766	14.5835
	12.2108	20.2103	10.1218	14.8268	9.32183	18.0095	24.9559	3.88555	19.4152
	18.5419	12.8902	9.43753	10.6585	6.22888	8.48322	13.111	17.6251	19.5118
	10.2526	18.0164	9.37498	5.39539	24.6642	3.29123	14.5761	8.71536	22.0453
	16.39	20.7918	22.6562	15.3773	21.2883	16.6574	7.67246	25.2245	11.005
	13.8736	21.2585	20.495	15.4113	7.68442	20.5546	9.27844	15.2594	9.32462
	22.6675	11.5484	18.4994	19.1733	12.0556	16.8926	19.4815	6.94839	14.5418
	13.5902	12.332	17.8719	11.4741	9.67516	24.6913	8.78085	21.0431	11.4325
	11.7748	10.2988	15.81	11.8373	8.69385	13.032	14.0364	9.47958	5.69993
	7.11147	5.79849	13.4716	9.61744	25.4008	15.5453	14.2084	24.2149	4.5357
	20.3493	18.1851	14.1697	6.4607	20.8689	16.9402	16.4339	21.4249	18.6936
	10.5685	16.2238	4.99928	16.6096	11.707	23.2189	19.2399	27.3839	18.197
	11.9073	2.40421	11.0625	22.0827	5.00224	8.6933	23.5504	18.1074	5.93523
	20.9881	8.28318	3.25411	20.8403	7.33128	12.8978	13.5931	4.33684	14.864
	22.2683	12.965	6.0695	9.77621	22.8155	11.9083	19.0441	19.4408	16.3049
	9.06429	16.2716	18.4857	22.801	16.6725	10.578	9.03037	21.451	9.89648
	18.7765	7.61453	17.3932	17.6982	1.48987	6.95237	14.5705	25.9144	13.7038
	11.2377	10.2084	11.5707	8.56227	5.71115	16.5779	13.0785	21.3565	12.4698
	16.6478	13.4955	12.9476	15.6762	20.3315	14.7835	17.5621	7.28099	13.8701
	7.1635	18.6726	25.0765	7.9943	13.5489	13.5684	21.1355	26.5632	14.7387
	8.63253	9.61973	17.6182	9.02428	5.07537	6.64337	18.4919	12.7737	16.5975
	17.1887	14.3287	4.0458	14.2646	18.7491	8.16859	13.9618	21.8527	9.74634
	15.0301	11.7305	15.6836	12.6208	15.2164	9.54651	12.2396	24.2944	19.9336
	14.1824	8.38022	14.3638	13.465	6.17286	18.092	6.33062	29.8427	14.4131
	22.8129	19.9133	13.5142	14.3486	10.8973	14.9856	10.6903	27.0655	18.2926
	14.5795	17.9375	13.0671	15.5598	21.9718	17.7273	14.035	15.1709	20.8605
	15.3486	10.9628	12.9008	14.7012	16.4849	12.5677	12.0139	23.0369	16.428
	19.8269	8.39029	21.8459	23.345	21.4496	17.4928	31.3404	9.25443	9.70451
	6.96356	14.0191	22.2951	25.556	19.8373	6.77142	14.3113	32.5139	8.13694
	16.5947	5.51448	9.47766	24.6858	23.1232	11.1707	22.1078	11.6195	11.4822
	18.8513	11.586	16.7559	15.6147	13.7698	17.0284	6.69022	6.87654	8.05702
	11.662	13.3414	19.6059	22.2955	23.5371	5.37094	15.0321	14.2403	14.6319
	23.0342	14.9774	10.2457	23.3957	20.8482	6.58302	16.517	11.7212	13.2434
	23.2834	21.1831	23.1826	20.7622	12.9338	5.54471	28.9712	21.2874	8.25044
	8.80643	13.6583	15.5972	22.8983	12.4615	23.9672	6.78189	21.7934	11.2724
	14.7201	7.49017	24.9332	22.3635	23.3593	16.5421	18.3872	10.2139	4.63283
	16.8529	8.00971	16.775	12.8284	11.4686	13.0354	28.185	28.8341	4.36653
	22.5903	13.2748	18.1208	17.6621	13.7611	23.1317	13.9973	7.36853	19.2187
	23.0972	4.63897	19.0936	20.3329	9.06324	25.4437	36.865	9.67849	17.2956
	8.36123	10.9378	8.45878	9.98177	11.9195	19.8827	28.6567	9.57148	9.52832
	26.9644	16.0542	19.6257	3.14446	20.8371	16.6602	23.8167	15.1438	21.1245
	23.9688	15.6219	7.67245	14.2421	21.6164	17.8156	3.70737	19.588	16.8952
	16.1042	11.3212	9.88595	10.1771	9.04614	12.0432	37.6457	14.9938	19.9868
	28.61	15.3044	26.0669	7.08836	19.2998	7.58026	24.0417	15.6264	11.2846
	18.2189	17.2743	16.9816	7.52413	9.25869	16.0658	20.7954	22.8188	17.7426
	18.4729	9.45977	11.5447	29.6138	14.2526	22.289	15.5707	30.5156	15.1305
	10.4025	5.88545	8.62916	13.7416	14.8341	11.3462	4.95018	21.6852	7.55497
	25.9332	20.6078	23.396	14.9837	25.5819	10.8286	17.0857	25.2685	17.4483
	23.9218	11.7216	10.0544	6.48731	14.7287	5.13651	26.9985	15.3878	16.2781
	12.1962	17.8503	9.53416	12.2456	11.2989	22.0562	17.3036	22.6862	17.6524
	17.5547	20.2417	19.7126	17.9412	20.6783	10.2648	6.19392	26.7543	8.23545
	5.8274	16.8543	17.0436	30.9071	15.8116	15.107	28.253	12.6524	5.72776
	17.6477	14.9775	14.0976	13.9376	8.53791	6.2431	23.3017	2.99147	24.7103
	8.92812	18.6538	16.8595	20.2423	21.5782	7.86459	22.9223	10.3119	13.6233
	7.37901	25.0075	18.3313	9.63402	15.2229	16.142	10.9418	15.9041	9.45268
	11.9143	18.9144	10.868	12.3195	14.3766	28.3121	28.8058	15.7585	15.371
	10.0467	3.91748	27.2858	20.5847	13.6011	24.7639	17.1713	12.6645	13.9802
	19.3081	13.1068	13.8485	20.9998	12.9198	13.7137	15.3039	15.6438	21.3337
	13.395	14.0097	14.9711	19.4564	14.7016	12.6625	18.7564	14.8732	9.23043
	7.96096	13.1377	15.4287	27.2558	17.1209	22.0176	34.8138	17.2647	7.10981
	15.7234	8.57584	11.5856	22.5169	3.62468	23.8479	1.99562	17.2573	9.8904
	11.6334	18.9067	10.5329	16.132	16.4035	28.7254	21.07	11.485	9.27611
	22.8519	20.6529	19.8115	12.7815	15.0745	4.09568	13.9503	11.2467	20.9944
	21.3803	13.4949	4.31793	15.9525	19.2213	10.7737	27.8472	16.9977	22.6555
	8.65956	20.4101	4.06151	1.8183	13.6076	25.1058	17.1754	16.8137	21.3615
	21.8193	18.5332	22.5378	8.12586	8.59223	20.5749	9.42781	14.6425	12.7552
	8.21342	18.8084	21.8277	15.571	22.3441	11.864	23.1613	18.0578	15.1233
	16.2856	9.83992	16.3387	13.1466	17.3531	21.2512	19.7482	24.2145	10.1383
	16.3568	20.4354	19.7819	8.21404	10.7658	18.5573	18.9835	6.07	10.6469
	17.2532	18.8656	7.85574	14.886	14.7284	25.638	35.4636	14.4203	10.1652
	16.698	28.3076	22.5071	19.1093	18.5659	14.4693	23.0976	16.2096	11.1502
	15.3788	19.9034	21.0997	9.49566	17.4844	18.0779	22.6324	23.4117	9.5691
	14.6242	13.7117	18.1964	24.9658	12.4495	15.3173	8.02191	17.5347	4.30437
	17.9351	18.7522	23.6927	26.4435	10.999	14.9389	14.1448	8.70309	4.36968
	10.3914	15.5677	16.8189	25.9987	18.5988	4.8327	18.1325	11.0504	10.1248
	20.1962	10.5007	7.0216	12.6434	10.1942	12.9219	10.4733	16.7454	8.63174
	14.3044	14.2636	18.5739	20.4686	21.2388	24.2072	14.8678	9.32473	3.03317
	9.15455	20.4529	7.88343	31.334	18.5435	16.124	16.1514	17.7388	10.5162
	14.7055	11.3552	22.9383	19.3384	16.5105	15.1941	9.65987	11.701	14.0738
	2.47375	13.242	9.89032	24.6492	13.2364	12.8137	7.53452	13.37	15.1597
	8.2719	11.3	11.5598	24.6771	6.00664	18.2171	18.2758	11.2484	17.0781
	12.9877	12.7233	14.227	8.44051	16.3271	13.0193	13.1472	13.893	8.48069
	15.1663	20.7555	7.14495	11.397	13.9611	13.8106	19.7077	16.6034	8.87683
	17.6369	7.09804	12.0795	18.1525	18.7684	14.5524	17.1534	8.93718	12.0624
	6.6256	17.9328	10.814	18.6335	15.5741	28.4095	18.0818	24.2348	6.11284
	21.3678	23.9761	14.2323	12.16	13.7451	26.0873	23.2328	34.8181	14.5827
	15.0498	12.8893	7.94013	11.6195	18.0579	3.39623	15.1969	18.7836	12.0316
	12.8652	7.87486	20.9714	9.96344	17.0433	14.5054	1.57916	5.17919	19.0078
	11.5936	23.9224	12.3594	6.06289	15.4034	14.9697	16.0386	13.956	21.3267
	17.1701	19.3056	11.4903	4.40771	19.4808	16.5733	15.5211	7.62869	12.5749
	17.05	11.4845	18.0608	18.4124	4.96884	4.05767	19.1923	9.60936	7.83033
	16.5086	18.8839	5.23517	13.0599	17.4195	15.6206	15.0103	11.4155	5.40669
	21.2262	16.6344	16.7348	6.13666	13.5659	21.2417	25.5821	24.1156	6.17456
	12.4464	14.6061	10.1863	18.5565	11.8728	12.3194	21.8456	6.98822	17.5219
	17.0069	12.8652	30.8348	15.2672	2.47258	4.88376	14.3539	8.8103	12.9801
	20.7428	26.9157	23.008	12.451	10.2229	8.05627	11.3831	3.54015	12.9562
	26.9291	20.2041	11.9989	16.5675	23.1107	15.6344	14.531	11.12	13.078
	18.8627	4.48252	8.0396	11.8252	9.16676	27.0483	4.53426	10.762	11.7364
	9.25595	10.1333	10.4339	9.29881	11.5298	16.2443	19.3674	26.0249	17.8143
	20.973	8.01993	11.3505	20.9071	11.5409	14.6638	18.4377	4.15934	8.01548
	8.54091	14.0256	21.6997	19.0149	19.6078	14.2376	19.778	11.8064	23.0872
	12.664	14.0747	15.9193	16.0877	16.4579	18.1596	9.23285	5.64113	22.9018
	13.8712	18.655	12.8356	15.8319	22.1577	15.2	10.1628	20.0174	7.09036
	27.627	21.7454	6.61655	24.3238	18.4102	20.6924	6.65186	33.5599	10.4703
	6.93456	13.6626	16.0424	18.2432	15.6741	13.2805	6.80405	12.3275	15.4674
	20.7171	11.5121	13.487	22.9302	7.00306	5.95058	16.4506	5.90048	10.5956
	21.8489	21.405	7.90865	20.9479	10.1407	11.4537	19.8301	7.69714	13.03
	22.8296	13.6907	11.9362	15.8805	4.57534	21.5344	15.1716	16.1853	10.9
	12.9733	5.21	9.05806	23.1602	10.6034	27.8498	14.7883	9.00439	14.2075
	13.412	10.7545	25.657	21.4746	16.3942	14.4971	17.9881	19.2362	12.9708
	10.8121	14.434	18.0991	20.442	19.5021	16.7312	11.8174	12.4562	16.7104
	21.167	14.2837	18.162	22.2675	9.92196	27.292	9.7077	24.7817	23.1886
	9.58254	18.791	16.1187	16.5734	12.374	16.4028	22.3564	30.763	11.542
	15.652	20.7607	13.9559	14.5233	17.4122	19.0536	25.9404	26.6924	7.69324
	15.2914	6.19968	27.4069	9.04546	11.5382	14.6226	13.9868	13.6967	24.9958
	18.2614	15.6023	17.3157	8.7872	12.3186	16.0469	21.8767	5.25778	27.754
	7.03218	20.4375	11.5183	3.99533	12.2947	6.77683	16.6488	8.87278	11.2565
	14.4958	13.0999	14.0541	3.84436	9.76213	12.3042	19.217	21.1872	8.77823
	8.89733	8.61804	6.78061	5.96726	5.85282	2.6896	16.599	5.98151	18.5124
	12.6025	9.89405	11.5965	6.06069	10.982	10.336	3.66486	9.93728	11.831
	10.6288	18.6274	15.8976	14.7197	26.287	14.549	5.80599	9.23542	6.66131
	16.2857	16.1097	11.7873	8.73052	22.1533	8.16622	2.57463	10.6703	23.5133
	4.10559	13.4297	25.346	11.462	11.476	16.3967	24.5315	3.97939	18.3026
	16.323	13.8961	20.8324	15.2732	20.2858	8.87351	9.3219	11.5992	18.1151
	17.5849	6.33708	21.0319	13.4863	6.91756	21.3026	15.5386	13.6523	19.2598
	17.4416	4.4845	4.26081	12.5896	10.2618	11.4325	5.34712	15.9145	29.7452
	12.88	7.71471	19.0573	6.25832	6.6556	10.2336	5.63887	18.3309	22.0088
	16.5531	17.4108	21.6143	9.7653	12.7159	6.52242	19.6663	29.503	9.18241
	17.8475	7.77211	8.74036	17.0685	18.7577	15.167	14.7109	21.4279	9.68845
	4.07057	9.81373	9.47339	7.94682	14.7527	5.01062	18.0826	14.3381	19.7101
	13.4876	14.1145	16.2111	13.0019	6.12837	23.5938	13.9781	19.0749	13.3138
	17.8825	8.3702	17.4643	11.8401	13.1671	14.7455	22.9115	10.9448	11.8269
	18.4864	17.2194	17.8727	14.7497	15.0855	15.0259	23.854	17.4748	18.1424
	10.1486	10.1614	14.3768	10.1107	9.80683	18.124	19.7348	10.5383	24.9152
	18.7788	16.901	7.33118	9.88618	11.5428	9.59999	18.0426	13.2507	20.1147
	15.0943	15.058	18.5966	14.5579	23.9308	12.853	12.6059	4.91302	22.2393
	14.3822	10.0901	18.4827	13.6976	20.0732	6.41388	16.1843	11.4839	25.7187
	11.5436	11.4369	26.9461	7.9769	11.1796	17.6413	17.4683	8.05942	23.5855
	23.2092	12.5919	22.6643	16.9167	16.8274	10.3954	21.5968	9.5239	21.3648
	20.3098	13.6279	23.8653	19.4092	12.4712	19.5506	23.0992	13.4645	16.1509
	17.8922	7.51809	6.95323	15.406	11.6033	12.3311	15.7786	11.8451	27.0988
	19.8604	19.6248	22.2417	11.4001	20.2444	17.2545	6.39135	14.8175	9.04179
	19.6374	22.4276	21.6088	12.3836	16.8999	6.1012	1.98538	17.0284	11.7962
	11.7829	19.7881	29.3294	11.3288	11.9388	19.8087	24.018	12.9647	6.79938
	9.07944	14.4253	28.2357	20.2407	25.8468	10.3131	7.34932	18.7412	15.6968
	24.3433	9.25882	29.9867	12.6747	11.3347	16.9404	14.0578	23.377	10.694
	21.336	10.4946	13.3913	16.3856	6.74673	14.7769	9.01059	21.9398	19.1429
	17.1592	12.813	16.4579	22.1772	4.3283	15.6655	4.89502	16.3787	20.144
	8.51718	17.2742	9.94621	8.69279	16.3489	17.9471	22.463	11.9631	15.5001
	18.4806	11.2974	10.2463	25.4624	25.3079	22.6829	9.22869	13.9608	20.5987
	8.42097	20.9984	12.6528	21.3616	28.4274	12.6125	12.9656	14.628	18.1906
	14.1212	14.8271	13.9148	21.2095	17.938	13.7106	8.48032	15.0038	28.1732
	14.7873	7.62998	25.3187	20.0717	12.0225	22.0416	23.0027	8.39273	6.58722
	19.4819	17.9885	22.494	12.2842	22.3125	10.5274	8.42782	5.32928	21.1091
	16.1651	18.1437	21.1939	9.63907	24.3513	18.5917	14.5675	16.3441	9.81998
	7.0044	12.5722	13.7309	10.4881	13.9201	16.5678	7.6498	11.0233	10.3619
	13.2165	20.6922	14.3533	22.5799	16.8589	20.6245	29.2718	10.2862	15.6811
	14.5766	13.0903	17.9951	23.0217	14.0714	22.14	32.3578	11.8238	10.233
	14.6738	10.3567	23.369	19.944	6.24637	5.59218	26.0596	15.6056	13.3642
	20.3805	18.3985	4.90532	18.633	26.1698	26.3168	7.46449	15.3876	18.6267
	18.3764	12.6779	17.2636	5.58741	22.4132	16.5968	13.6244	6.05295	20.8547
	10.297	7.08782	17.6532	14.4637	10.5184	18.4201	18.9248	19.0119	13.4354
	13.868	5.64605	5.65592	23.7943	23.5959	21.9433	12.3056	16.0796	6.81746
	15.6514	18.2723	12.3552	19.9145	30.1841	10.5965	15.9922	7.38564	14.1382
	16.4839	21.512	12.9505	10.3603	18.8949	28.1771	20.4928	10.9036	17.166
	11.6624	24.3756	12.9698	10.2212	24.4976	15.9757	15.8375	9.66691	19.4509
	12.6245	13.463	16.3189	20.2927	10.0012	23.4905	14.4892	27.0255	12.5545
	11.3887	27.1463	14.8093	5.34132	15.812	23.5174	6.42864	8.24086	14.3844
	17.5916	16.6074	16.7179	28.7279	14.6647	23.2179	18.2948	20.6181	10.6867
	10.6312	18.2192	12.0172	26.7486	20.4909	14.457	18.1483	19.8708	8.1415
	20.8258	10.0775	12.1195	25.8469	22.5899	25.9276	16.3325	6.45292	12.2108
	15.4883	13.176	11.6532	18.0249	15.3489	14.6045	10.5791	15.6477	7.88915
	24.2356	16.7619	8.32335	25.2102	23.0229	14.4512	21.3282	7.34487	18.2385
	15.7275	21.077	8.88065	24.6654	12.0128	7.88407	5.43134	15.7148	16.0084
	19.532	8.05466	16.4076	14.6165	18.53	12.2237	22.7488	14.9738	14.5535
	10.2584	24.1299	12.2331	26.0435	16.6449	19.2955	7.36	19.6178	8.42742
	16.9342	13.3483	14.4122	7.69553	9.69002	19.2933	12.4534	5.56217	16.178
	22.0057	17.5316	6.85539	9.87099	21.4207	9.70655	14.0296	9.56828	9.65434
	12.7858	9.37437	14.7599	4.38894	7.67375	12.5748	17.0206	16.0592	17.6563
	12.4252	16.9489	12.8941	13.4715	20.0352	23.0086	20.7093	13.0143	19.5014
	9.09235	22.4034	19.8061	12.9377	11.1279	11.4755	15.3955	15.4356	10.9633
	12.1791	5.46728	12.7558	4.13192	29.0921	20.6416	24.0562	23.9581	17.6585
	11.199	24.7497	8.90149	22.9669	23.8706	16.5593	11.1154	10.9236	3.03408
	9.51358	19.2342	18.205	16.8159	18.7715	16.2426	22.9665	20.5968	21.2993
	14.6957	20.3463	15.73	18.6382	22.1625	5.50836	23.7957	15.5857	15.8926
	19.2962	15.47	12.2046	19.1312	10.7759	17.3467	10.4055	13.0642	23.1134
	9.78289	17.6788	11.8534	1.52324	14.558	13.6282	25.1641	8.49613	15.9011
	13.9193	14.4164	13.8352	15.7816	24.5561	9.02727	13.3704	21.8808	5.10912
	16.1877	21.9029	7.6088	13.8226	14.9378	17.0189	17.0286	13.2773	17.5367
	13.4568	7.94626	8.97286	27.556	19.1289	17.3114	29.102	11.9331	17.7829
	7.89499	27.9484	5.08244	27.2593	8.85793	20.7175	23.0897	14.923	24.827
	29.7416	22.9446	16.2527	27.1438	16.4151	11.7621	13.7899	9.22982	22.4523
	15.0517	19.5411	23.7841	15.0402	24.3136	9.25015	26.522	29.8711	16.9015
	6.49089	4.45022	18.7407	13.2764	13.7839	17.1601	12.014	9.94443	10.5573
	6.60974	20.5485	17.6612	26.9589	15.1599	17.1153	8.03474	19.6233	21.7632
	10.8971	18.8944	6.88654	26.2465	12.6155	9.1218	11.858	22.967	23.0953
	24.2183	19.7353	23.0001	26.3904	4.78285	13.9791	22.3581	3.62748	24.7366
	17.7597	22.351	8.37644	22.8981	17.3762	21.447	15.8477	32.1917	15.9561
	19.714	15.0738	11.3935	13.3425	10.4086	21.5845	28.3733	12.8296	14.558
	10.5696	17.946	17.8712	14.5098	24.749	18.0881	23.5214	10.908	20.5185
	19.6448	11.8028	7.55126	15.2385	20.879	16.8744	17.4603	29.2383	18.9823
	8.21312	24.8965	10.7295	31.1308	14.3401	0.445492	16.6667	24.8303	21.7364
	15.711	18.4529	12.4153	27.5204	9.4281	17.664	15.8246	23.1364	17.4898
	20.9911	21.1782	12.6005	27.3969	13.8996	9.36915	12.7715	8.83544	24.0676
	17.0398	27.6534	11.5816	9.54744	19.7663	17.4405	8.81385	11.953	14.3536
	25.5329	21.2229	15.3188	7.18878	11.1194	9.55931	28.6625	20.127	4.80318
	27.3056	8.53136	18.7455	5.98364	15.3888	15.3886	26.6237	22.4636	13.0088
	7.26541	21.7456	12.4118	9.91637	17.9384	23.2513	14.1961	18.0715	4.07512
	16.2741	20.4977	18.0695	19.0402	8.38295	11.9778	13.742	15.3408	11.2281
	17.6513	9.36446	16.7782	9.4631	11.6799	8.94007	5.64928	10.2509	10.9924
	22.0803	18.4496	8.45842	17.4973	13.9263	16.7109	24.9246	14.7626	16.6589
	15.9345	11.1394	7.83518	7.65222	18.1205	6.60873	30.455	13.7161	7.25294
	19.7613	21.1194	16.5132	14.7767	4.34622	19.6007	8.70358	8.02117	18.3285
	17.1535	16.8911	14.8768	12.1833	7.38791	10.3545	8.63786	20.1254	19.3864
	15.8202	19.4269	19.1816	12.3966	11.3505	30.3436	12.6556	11.3417	20.8436
	14.7641	13.5283	14.8628	17.1244	19.1051	11.8444	21.0874	13.6124	14.922
	11.1755	14.9755	9.48093	21.9104	21.7078	26.0655	16.4826	15.0895	8.61393
	13.7605	22.0299	7.30069	16.4413	25.7659	14.7082	9.12204	13.2309	9.13245
	18.302	12.72	16.607	18.5666	9.27984	11.5387	12.6472	13.0557	12.8091
	14.8065	12.5138	14.7771	8.53596	22.8716	27.8953	20.2669	4.6147	6.38887
	15.3556	10.3467	17.3179	17.9054	14.4643	18.2171	13.7803	16.8275	18.3299
	18.5117	21.998	7.07488	8.55223	25.2711	26.3657	15.7888	22.1948	16.7749
	13.3363	6.00085	7.91926	16.5441	14.3537	13.7617	9.3512	22.3703	19.2102
	12.6907	15.4242	12.9015	21.5869	11.1972	17.3907	7.17404	16.7874	12.003
	8.50658	19.1543	10.5479	21.1657	17.6749	16.1029	11.1923	18.6152	6.99924
	7.97121	12.2019	17.8118	13.4018	18.9771	18.7562	20.3279	5.90746	10.126
	10.6209	18.6265	22.7963	25.8489	14.2329	12.5462	30.4579	12.8086	5.40604
	4.7506	10.337	24.8511	8.40104	11.8736	14.8352	14.3778	18.5571	24.5771
	15.6316	25.449	8.24764	20.8819	8.85864	8.74883	6.40338	7.69845	21.8014
	10.4921	16.4049	13.7684	26.2079	9.98217	28.5029	12.8018	24.7154	21.9709
	7.29228	10.8869	14.3118	21.685	26.0797	10.5678	21.2925	6.97204	16.8252
	8.82353	13.4663	19.729	15.2093	18.5284	11.4647	19.3275	18.1148	14.7264
	7.02811	13.0459	19.9212	12.7971	23.8588	13.653	26.1774	9.49002	8.94283
	7.48648	23.4047	23.8745	14.2654	12.3299	17.4275	8.09979	4.61813	19.6246
	19.2736	11.3112	3.92727	21.1976	10.6628	14.4092	8.11958	25.6348	21.0302
	3.5943	22.2647	7.17821	6.16204	22.929	23.129	8.37248	9.23884	16.3442
	6.98946	8.97956	19.7334	8.93973	22.0769	9.36842	15.8984	19.3667	18.1815
	9.57225	13.1095	16.0232	21.872	18.6729	22.61	15.5467	11.4531	13.2934
	3.33124	16.8098	23.5881	6.03447	10.1524	10.1082	21.6372	18.9293	26.8055
	16.3454	14.7999	16.4537	22.8588	20.4956	21.9444	23.378	10.3415	17.2896
	11.0101	16.3201	24.0719	18.0313	16.075	21.2832	14.5008	24.6524	23.7453
	7.97255	6.18817	16.7558	11.7272	10.3779	14.4687	8.06479	4.27778	11.8425
	9.4534	16.6617	10.7752	20.8251	18.9803	24.0475	24.0233	12.5388	23.8432
	13.9336	13.4603	19.4105	13.4383	19.9238	7.16722	32.4863	20.2542	22.5363
	5.18765	11.2601	19.6581	11.8228	17.3737	32.9392	19.0816	18.4115	23.5271
	3.70461	12.0737	16.6671	20.2001	28.864	13.6228	15.1893	14.4742	17.0276
	16.2124	27.8618	24.0699	20.1571	11.3984	21.0838	12.8715	24.9462	16.3957
	9.98235	8.87143	20.6222	18.7311	11.82	21.7184	7.19367	6.60817	10.3975
	6.98232	16.3509	14.8764	13.6124	14.8024	14.5048	18.7638	19.2891	19.7072
	18.358	23.5354	10.3407	23.0155	16.5648	28.5423	13.703	30.5718	16.9459
	12.2959	14.9928	18.0133	27.2987	25.7991	9.481	22.1117	8.84632	7.52548
	6.52426	16.9756	19.3708	10.6307	21.6016	19.7568	12.8104	24.4923	20.4813
	22.1859	16.9542	14.4132	28.6017	11.7798	20.0903	9.8084	18.3661	17.437
	11.9238	1.53871	7.77378	29.4289	4.57157	14.1205	11.1422	5.17625	12.0882
	11.7574	7.24531	7.3197	12.9572	21.7155	13.6893	6.62649	11.1028	6.20375
	22.1592	15.7952	7.52862	18.2229	19.0003	19.0663	16.0604	19.5969	7.32609
	14.1464	7.37436	8.16846	18.4676	10.8482	14.2612	18.0237	10.8003	4.95836
	1.83403	16.5253	11.2271	14.4342	8.92205	9.61675	19.0904	9.39754	10.015
	22.381	4.82638	11.1054	28.6005	14.0265	7.80499	10.8081	10.1219	9.48653
	20.6297	11.0513	6.67726	8.58251	24.8071	19.364	18.2953	14.5364	11.9861
	19.7681	12.2099	8.83564	16.7135	15.1054	3.47903	19.1325	25.1916	9.84418
	20.1134	17.4531	13.6063	2.72837	14.4251	8.95083	15.0733	21.1852	26.4188
	11.6719	15.5631	18.7075	23.9727	15.9609	9.05382	11.051	11.0721	22.9991
	15.1581	8.6898	18.6297	20.8448	19.2194	6.96313	13.5062	16.3109	24.1782
	13.1833	15.4323	16.9562	17.5712	10.0265	18.5775	26.5472	11.2566	18.5365
	20.5185	3.0854	16.857	20.2206	10.5054	11.5286	21.482	11.8952	24.0124
	14.0125	16.303	17.128	5.15178	10.9836	12.2954	20.3819	10.2675	26.4629
	19.7482	21.5075	8.21723	23.4679	26.1297	5.52773	18.08	16.461	6.53011
	30.0112	15.7134	12.1646	24.5922	10.1627	17.7096	25.7941	23.5081	26.5161
	10.6798	8.20853	9.84726	25.869	25.3827	3.23912	15.9074	12.9589	8.37589
	12.8532	16.8644	5.75887	19.8755	19.8749	5.66302	10.0403	24.6141	7.53812
	12.6098	7.19734	15.5283	19.8341	11.7073	11.6782	16.6667	15.4692	16.1176
	11.1731	17.2768	10.1065	21.6855	13.315	9.62255	8.02573	10.3831	7.42451
	22.8838	5.08586	17.7562	3.08831	14.0652	7.79113	13.9152	14.5138	8.10799
	9.26851	12.3712	9.38134	23.7075	26.3595	7.35658	8.82908	19.5343	21.7143
	10.6425	13.7099	5.37471	26.4746	16.9437	12.6124	14.1487	30.3654	5.35992
	14.53	14.8556	7.49143	24.6119	17.0091	8.00253	20.6103	18.0012	1.34537
	4.56667	13.3264	13.6935	7.68628	25.3126	9.82039	23.1391	11.1599	9.04602
	9.9617	14.6107	6.61517	10.6499	13.8959	8.85703	23.8136	8.62245	9.57734
	13.3367	11.1033	12.8356	26.1953	19.2197	7.29002	12.8338	9.72442	3.46549
	15.2684	8.23673	11.343	16.582	18.4397	6.15611	23.0384	14.5445	17.1979
	21.2352	8.78181	13.8911	9.34963	12.6296	11.5639	25.121	26.001	4.77519
	16.6765	14.4385	15.146	24.3202	26.1084	16.7451	24.2488	10.6455	10.0751
	20.9572	6.08278	10.7758	20.1017	17.3903	13.1177	11.0153	20.845	9.17756
	23.9999	14.321	17.8572	17.8175	12.2162	12.2192	23.0095	11.9051	2.35897
	6.25242	17.4432	12.5146	10.5207	9.31627	7.59785	5.64478	5.87245	18.4556
	18.6844	10.4667	9.2423	26.2244	9.83222	17.6395	20.0372	8.54737	3.51393
	12.3551	15.5414	18.0549	10.6467	15.2178	15.3333	19.7769	10.6686	13.055
	10.3096	3.24755	8.4414	20.6861	16.4375	12.9432	12.6346	1.69478	11.5925
	16.8902	17.0115	10.1247	18.8831	33.2956	14.1901	22.7371	8.20562	13.22
	22.4244	15.6777	14.5382	10.8662	18.6887	12.9475	7.10088	16.7365	12.6484
	20.6447	15.928	15.4435	20.9936	15.6903	3.22285	20.4684	9.10544	10.3986
	19.6766	19.6614	11.7501	12.7811	21.2005	12.3233	5.84281	17.6926	20.0993
	19.7755	13.2928	14.9376	6.43104	12.6894	7.0882	14.8144	27.3877	7.60954
	25.7468	13.9367	10.5379	22.2143	21.249	12.1349	22.6765	9.30081	20.6438
	32.5277	13.4281	18.7028	26.2505	6.71267	5.70058	16.6197	18.3389	3.3485
	12.7165	7.57104	9.4379	17.8983	17.399	16.8395	17.7424	12.4118	21.1644
	17.8053	10.1897	14.9542	11.1403	16.8055	7.73836	21.637	13.2124	13.2812
	12.7348	12.2085	16.7353	15.4573	19.0644	6.88435	21.1411	14.4043	8.81499
	6.69477	16.3581	22.5095	16.0642	17.1612	22.0554	11.4946	6.5886	11.1936
	17.5088	5.28258	18.4232	15.8596	22.5544	18.9843	17.7378	14.1548	7.40074
	16.0929	10.4567	15.6501	18.1994	13.7183	26.4064	16.9096	24.2342	14.0313
	8.30162	1.81887	7.64801	9.67608	21.4864	15.2295	14.1681	13.3875	14.0641
	15.8304	11.5083	18.9326	20.995	14.6327	22.7034	16.7338	20.8311	25.8865
	12.2146	12.1199	16.6187	6.16777	21.0114	20.1456	28.503	4.15015	7.06995
	12.5657	17.6758	21.1267	24.187	13.9979	25.4926	7.52619	18.6541	10.0058
	14.2604	3.17563	10.0426	13.351	24.2498	4.58908	10.3336	15.4907	5.3404
	15.6698	23.8628	10.0401	15.8382	25.1382	17.1203	13.3647	16.3992	8.41078
	6.3784	5.58398	13.7002	11.0145	22.1619	12.7017	15.6695	8.87556	12.7362
	16.1764	12.6605	9.05	8.38137	26.3035	19.2624	13.1694	23.5958	10.2668
	21.4167	10.3884	7.76636	15.9334	22.8691	10.7426	13.0622	13.8651	5.78375
	18.873	20.7889	16.1441	14.9033	6.91144	15.3488	16.7551	10.3628	14.5176
	12.0904	21.1197	2.88022	16.1109	26.5187	17.5503	11.3676	12.6576	13.8168
	23.5462	20.1596	9.54948	18.0637	9.26339	19.9303	16.6686	9.89303	12.1968
	16.4771	26.5645	19.2466	22.3082	5.47937	18.0629	18.2443	13.2115	5.42718
	13.56	8.12301	20.4353	4.98337	16.4868	13.3878	14.4708	11.0534	8.233
	22.1435	13.5678	16.0239	12.9695	13.0821	20.4129	16.397	27.2922	11.465
	13.7713	12.7391	12.9948	20.9672	7.64028	9.22919	11.092	12.2147	8.42593
	24.8195	21.8591	24.9816	27.8757	22.9207	16.4789	10.1503	19.514	19.6835
	18.4216	23.6063	12.5142	20.8898	11.4186	14.1351	8.89678	15.9548	8.91614
	15.9149	21.4678	18.7291	14.2125	17.736	18.9429	15.1868	17.665	7.97201
	16.6714	19.6518	16.4715	19.1787	20.8962	21.8603	17.0165	17.4459	6.2715
	12.3826	18.1412	10.3643	17.7384	12.1855	22.4386	12.6962	20.8273	11.972
	13.6819	14.9529	14.9862	9.29798	8.98758	21.4438	13.5363	9.81295	13.253
	9.70416	19.2066	15.4286	16.7775	24.3046	15.2875	17.8122	21.191	22.3336
	6.41853	5.7471	7.23209	15.5425	15.1642	22.3665	22.9617	10.6917	11.4795
	17.4412	16.75	2.46833	20.4278	17.5592	24.1403	11.1258	18.4539	10.7023
	14.221	12.0626	19.6693	8.53797	18.2733	8.37018	6.65409	30.1076	12.9579
	18.5639	5.41432	14.7123	19.8205	20.7993	6.35541	5.20771	16.8646	16.2719
	19.7617	16.3086	8.48803	24.4827	17.5662	9.38395	19.393	16.8547	26.479
	13.666	16.3032	14.175	21.0491	9.23758	14.8337	21.8524	12.9044	9.89138
	19.6457	19.5068	17.2697	10.1932	22.1862	9.48514	10.5304	16.2939	11.3276
	17.6408	10.3714	9.07048	21.0467	19.6695	13.7186	7.70155	15.101	13.4148
	9.04382	17.1329	18.0598	18.0608	22.5107	7.19082	21.0966	18.6845	17.0358
	8.97072	15.9347	7.75348	23.014	11.5634	18.9752	22.3794	27.3642	18.7538
	18.9653	9.10357	8.06875	11.3246	22.0473	9.19501	11.0677	16.5962	19.131
	20.7011	12.5631	15.2073	20.4345	23.7457	12.5122	14.5064	13.6551	13.5751
	17.7258	11.094	9.04194	6.81685	18.2629	9.93251	19.0971	16.5938	14.1476
	4.35038	16.8931	13.6483	24.7681	15.0986	10.539	6.71026	10.6935	12.6086
	7.16942	13.5499	15.4371	22.3026	22.3196	16.6078	16.0598	21.7584	27.3678
	23.4248	23.1011	15.7016	27.2649	12.7468	11.1001	13.9581	3.03093	25.6715
	20.7245	17.2967	6.67791	28.2359	23.5989	11.6642	23.2303	20.0357	3.92851
	7.98744	17.384	7.42239	17.0951	2.8034	10.6367	14.2361	15.2502	13.7828
	7.27152	11.7632	9.38661	8.43739	6.4716	6.66422	12.2411	20.8278	9.22113
	18.007	14.1737	16.1042	17.7493	12.6837	10.8729	10.7707	21.1297	7.91481
	13.6699	17.8054	18.118	4.47324	6.69092	7.47814	11.0716	7.26887	7.55999
	14.2579	12.5219	6.9874	21.7754	9.70315	13.7278	25.6766	18.4178	19.1403
	17.8869	9.46529	22.3547	12.8748	14.3745	6.16877	21.7266	11.6869	11.4431
	22.1714	12.023	10.9291	17.1693	9.54448	6.56562	14.2757	5.52565	6.75364
	16.9138	19.1519	19.5089	3.46242	19.4325	19.0868	3.63528	24.5815	15.775
	17.1559	13.7041	23.1436	14.4258	7.06163	15.2393	23.2228	15.3062	9.22029
	7.21916	6.36193	15.0171	18.0418	7.72446	4.76281	5.21446	15.9085	15.3902
	21.2372	17.6765	14.0603	8.2226	13.9511	7.43117	18.7712	32.6812	8.5388
	18.6053	19.4882	15.3239	20.977	8.78757	12.1495	8.42956	19.6593	16.7736
	17.24	14.5217	4.11795	5.35682	10.5938	17.2777	17.7245	7.9341	17.4036
	24.7472	14.7492	16.303	4.73779	12.7534	9.06003	12.454	22.6809	16.2902
	25.4501	22.964	12.271	8.84749	10.2808	6.06979	18.7112	10.7048	17.0708
	22.6222	13.339	16.2612	20.3862	21.3759	14.9208	16.3721	35.3166	6.60173
	15.7683	3.9475	17.6727	16.0744	6.69513	12.9815	29.2509	21.0168	19.0772
	14.5345	12.8812	24.2601	17.9352	17.9795	5.85597	15.2112	27.4027	14.1631
	12.0623	19.3582	26.298	8.62157	10.7523	7.80254	6.19568	19.5359	6.22908
	12.8825	13.3569	12.8882	23.29	15.2825	13.6327	15.6972	9.31041	21.1444
	19.2033	10.6179	26.0011	14.4794	12.6395	6.03122	10.0659	21.9282	15.5986
	21.6399	17.6878	10.2413	20.1021	3.63393	5.49875	15.4729	15.8516	14.5331
	18.3551	15.476	28.8516	8.57346	13.847	15.5548	14.6703	28.6581	19.9886
	10.4651	3.50604	30.7544	16.7077	11.0685	13.4312	26.5595	15.3263	5.94393
	5.79883	28.6111	2.38787	21.8752	10.8359	10.6493	17.3875	14.1257	12.6864
	19.2406	20.2324	14.3529	9.94102	3.85608	15.7374	21.6464	30.8423	19.3654
	16.13	9.73671	27.5835	7.02314	26.6738	11.4654	21.4705	11.3936	14.2481
	13.9958	9.40554	19.3157	6.10489	21.4751	10.1615	4.90881	22.7276	8.97076
	21.275	26.9212	9.88976	20.8748	27.2479	11.0871	9.70083	3.79193	9.67838
	11.0437	14.7467	11.3101	22.398	11.6839	11.5492	13.5119	20.8525	16.3368
	15.4699	9.48901	15.7563	25.8483	9.7989	6.52655	21.2184	20.0415	24.7887
	11.4332	19.9585	27.7354	16.9826	19.1282	5.95335	13.8499	6.36159	17.8007
	15.4454	27.0096	20.838	21.6269	13.3485	11.603	19.2006	9.0596	10.0065
	16.3999	8.1805	9.60881	1.51215	20.401	21.261	14.4589	17.4608	20.9366
	13.2828	18.0406	9.38368	15.3319	12.154	19.754	30.1985	12.8307	8.63272
	14.3173	11.0008	17.9635	9.24532	23.3288	10.7441	9.62648	22.1873	9.14527
	30.2445	18.8789	8.24897	9.29625	18.7928	17.643	18.4472	12.917	24.6134
	8.45261	10.6527	18.8184	25.1706	25.8735	26.5776	26.8269	32.7832	15.2568
	18.9736	11.8632	18.2469	20.0375	7.94196	25.9604	26.5337	19.835	20.2578
	24.4875	9.19711	22.9151	7.29631	10.9386	7.55695	20.2702	13.0343	16.7386
	9.09397	19.5919	26.9392	16.2199	23.1211	21.5193	24.0388	14.4344	15.2049
	23.4228	10.9668	24.3084	15.4969	17.7434	18.7092	30.6958	18.1742	13.3668
	30.9414	28.0602	26.0215	20.523	12.8925	16.8866	13.1976	25.7353	18.3374
	19.7497	19.2005	23.442	21.6982	14.298	12.499	11.2168	14.0816	14.7464
	24.7789	13.3889	14.0491	15.9087	23.1973	7.14581	20.8376	23.0698	22.252
	20.4679	13.0275	23.1533	15.2355	9.35394	17.421	16.174	14.9545	10.0183
	10.3626	16.8665	15.0735	15.7914	9.84606	8.29334	7.54784	15.2127	5.63393
	27.4934	13.3533	22.1895	7.90919	12.6083	5.44655	14.1651	15.5854	11.3132
	22.0596	17.2395	25.2668	14.5459	13.923	6.93609	22.1108	14.8367	3.01045
	10.9966	13.3078	7.95814	12.2676	6.86579	15.5024	12.2252	15.0151	17.7124
	22.2823	4.24542	19.3305	14.4249	13.482	17.6781	4.46296	17.7829	16.8687
	15.9276	21.5239	14.4567	19.2509	18.08	25.2337	18.7784	12.1937	7.26223
	26.1582	20.5615	20.8399	14.9604	17.9197	8.57733	15.283	11.5603	11.3181
	21.3182	20.8084	18.4876	12.1802	10.9262	15.6741	15.8769	17.8817	6.17485
	22.3723	4.37398	10.4236	8.59494	12.6556	12.6524	20.8519	14.4192	5.76915
	24.862	15.0294	23.5184	16.4543	19.4332	18.4112	16.9321	11.8583	5.689
	23.52	15.7624	12.0907	9.34931	15.3675	16.5947	26.1717	11.4072	10.8788
	16.2496	9.85896	24.4376	10.7824	4.4316	19.1093	7.00974	11.5156	19.2058
	21.3483	13.7226	16.4842	5.67398	7.64755	12.3763	19.1657	28.687	13.5191
	5.89624	12.1508	26.4162	9.42056	14.6648	25.2712	21.6878	22.1196	16.3232
	13.4293	21.7808	16.8997	12.7315	14.9937	14.197	19.0544	13.6865	7.96574
	9.8376	11.0922	18.6896	22.0497	15.4355	11.2462	17.6502	10.7734	15.6587
	24.2875	16.1063	23.3363	12.7791	11.5605	6.58801	11.3305	3.58538	8.56467
	17.0525	16.3186	18.6304	14.3725	9.83163	5.02424	28.8763	22.8953	7.67103
	11.284	9.88441	17.1848	9.71046	8.39032	9.81398	17.9909	19.6825	20.4343
	16.5409	17.1	18.7671	3.28138	11.3497	13.2715	10.2626	18.4217	12.0186
	17.3664	9.76886	23.6116	11.6907	11.2219	18.834	26.1338	14.3723	10.7822
	24.5923	22.4216	15.4231	16.2514	14.8256	12.5743	22.6926	4.00384	10.0257
	19.2571	8.92921	19.2925	19.1068	3.34049	8.05764	13.9852	23.8981	11.718
	7.8829	6.96246	15.7763	16.6296	9.96984	2.72454	33.7481	21.4626	12.3983
	29.7886	8.93942	16.8259	10.1973	15.4234	12.6511	16.5079	19.0176	17.3783
	9.50125	14.3901	15.3398	13.1747	18.6461	16.2439	18.4904	20.8524	15.4057
	25.4478	21.8247	17.8582	20.3606	19.1069	20.2817	31.2325	17.1565	17.1938
	13.9459	9.04069	12.5038	18.9869	25.9755	13.3738	27.4932	5.33105	2.94791
	26.7473	21.7653	24.5085	11.7951	9.08705	14.2836	11.7161	22.027	16.6232
	24.1373	13.0245	24.3324	8.30997	11.7961	12.2318	20.3794	7.88144	15.7253
	4.06578	19.3828	9.99014	12.6186	11.0714	13.7268	19.4063	32.3991	19.4241
	22.267	24.1232	22.0312	18.5698	10.5734	18.3416	9.85964	23.9454	9.08378
	15.8178	6.4389	15.8347	19.0988	23.0952	13.6343	9.23029	20.9166	12.0694
	23.325	23.8826	17.8788	25.2033	9.58838	12.738	36.5779	3.8324	4.88659
	22.4465	12.465	19.8744	9.7236	6.8905	21.1045	14.5324	30.8808	31.5953
	10.3669	13.0615	15.2764	18.5903	12.4052	17.8258	17.7078	19.9982	23.2018
	24.3804	17.2665	16.2455	19.8975	14.6274	20.7749	14.2133	18.6056	15.0554
	12.9168	13.1412	22.7919	20.7279	11.0377	8.43819	19.9096	9.14798	17.0232
	20.1021	19.7674	12.7896	9.40874	7.70989	18.6052	16.2844	13.7766	18.1258
	13.6699	22.5733	19.1994	13.4919	16.4531	18.1653	13.0604	16.129	17.8823
	20.1159	19.2238	10.1153	18.7733	14.0263	16.0159	19.6398	35.0691	22.5938
	16.2473	29.418	24.2384	8.90881	17.5001	30.7044	4.28474	12.5633	17.1609
	7.53652	1.57837	14.304	21.0857	13.1886	18.8371	30.9571	26.7215	7.62817
	16.6399	29.3526	26.2817	16.8611	17.6547	17.6509	28.3171	22.3855	15.8726
	13.1125	15.1239	6.19767	21.2468	13.5719	12.8441	15.2307	14.0297	24.1289
	11.9304	13.1262	21.4876	12.7013	8.93699	9.69818	25.9239	19.9286	24.1204
	17.6505	14.5373	3.75454	13.1563	9.35827	12.5894	30.8382	10.177	23.536
	16.5194	20.5281	6.29823	5.38754	17.8805	10.1308	21.8781	6.35724	16.0142
	13.0182	11.7131	20.3534	10.2661	15.8649	9.80906	18.4959	6.65531	16.0481
	6.78338	18.4598	20.3921	11.3218	8.46185	17.1614	19.2057	16.1363	18.241
	13.0404	5.95848	22.5578	17.5064	10.4732	5.80042	19.4672	15.2803	21.599
	14.7488	18.1242	11.4617	5.1325	5.70582	13.5883	23.7254	30.4926	9.56928
	8.74313	17.2961	20.7803	14.447	24.3323	12.4536	27.4504	11.7321	8.05586
	17.274	11.2359	18.7957	17.0371	19.6771	18.6337	16.3996	27.2951	16.6956
	8.5281	13.1924	9.50868	27.0605	17.4188	24.1331	22.1869	15.7977	7.53579
	14.9626	10.9418	5.44178	22.292	13.6895	22.6191	11.8292	16.7375	27.7094
	21.2266	14.8414	16.8185	20.536	21.5223	22.638	4.73245	13.9793	13.2418
	8.4912	20.4139	16.6077	14.3983	10.5141	25.0847	9.68115	12.505	23.389
	8.36457	19.539	19.6856	15.6011	19.6244	14.1888	9.80328	10.3954	6.42601
	18.8248	17.6949	10.4009	17.5708	15.4556	22.3313	13.0864	33.4543	20.0026
	14.0099	16.242	19.3248	14.2263	13.5789	19.8436	12.3265	2.65584	22.1248
	19.5117	3.68445	24.9749	11.5875	14.7314	17.4584	20.6415	13.5702	19.9789
	27.259	14.9079	16.6476	13.0122	21.582	8.79958	23.7225	21.2961	17.199
	23.8087	8.07771	8.90438	11.9749	13.7705	11.648	19.3532	18.0842	14.0508
	9.46865	18.5639	14.431	16.9205	14.6023	7.88392	11.1231	19.6561	11.1567
	21.5688	14.4605	1.84516	16.7295	10.907	4.70625	21.1547	20.0289	10.7784
	26.5639	13.1377	22.5783	13.898	5.90577	5.48487	11.6384	16.5001	15.8384
	20.4027	22.1455	11.0638	19.9718	27.9147	3.64845	14.9395	26.5673	19.9291
	19.9499	13.9457	9.45717	10.6154	26.0536	9.82167	17.9089	14.9568	29.557
	27.5771	5.97911	23.9946	10.4981	13.4373	6.84085	22.9253	11.6101	11.1204
	12.6067	16.109	23.8541	21.4309	16.5665	22.4586	14.3318	9.17903	24.3278
	11.3649	15.8592	26.0363	19.9765	19.2622	16.4561	16.3567	9.71183	11.6983
	24.1142	9.94499	13.5397	17.2647	9.87797	20.2516	10.5249	26.0098	21.8367
	18.4689	22.0973	23.9559	25.2458	30.4796	19.9978	21.5521	14.7275	20.2961
	14.2864	14.2991	17.2719	5.74317	30.0667	4.04513	9.56431	5.36088	19.5887
	18.3139	14.3618	18.6956	12.1062	9.89654	12.9208	14.0225	20.7759	8.86319
	8.8051	25.0483	17.4012	14.5828	15.4796	10.0844	3.51804	19.3609	22.0347
	7.16309	11.9807	14.3927	8.34221	20.8976	11.1638	14.3625	29.2925	9.71118
	8.96061	15.0722	18.9117	15.8599	11.4854	11.132	15.7529	14.6697	14.932
	18.6667	11.355	5.62339	12.8582	22.8351	16.78	12.6423	16.5189	13.9915
	18.1466	13.6173	10.2343	10.2386	23.7464	11.6623	8.98497	14.8999	11.1895
	8.30584	7.25179	16.8744	11.6093	10.7425	13.6023	14.8274	25.3222	13.5163
	10.2654	18.7185	7.28982	16.7731	32.0447	14.5183	10.9419	12.456	10.5434
	12.2856	21.8543	15.7355	11.9113	9.86556	12.286	10.8956	2.77054	17.8233
	19.0458	7.57021	13.8545	6.72716	12.8093	8.61364	4.72835	28.3244	11.668
	12.7991	15.0234	9.80386	3.93528	17.962	5.28593	13.9054	12.9571	13.2695
	13.0778	20.6422	24.0202	15.6237	13.3018	8.93494	11.8173	27.5203	15.4059
	8.82092	23.0803	12.844	14.5189	25.3831	7.25301	15.3748	11.07	19.2498
	7.02235	19.0222	17.5401	9.44558	25.8281	7.15935	13.4083	33.6728	10.2884
	20.2131	6.79896	18.5279	12.3459	20.674	19.7918	26.4049	17.0193	32.9882
	4.9849	20.8417	18.8637	15.982	19.3615	3.38382	13.7606	23.0164	29.4687
	12.1167	19.6534	9.27144	10.5774	28.7282	16.1453	15.9878	12.4655	20.2726
	19.1449	14.9774	7.4022	23.5644	23.2209	9.48639	6.61785	30.0834	12.4549
	14.2443	18.1615	19.7136	15.4682	30.4288	4.43405	25.0252	19.0516	22.0951
	13.2491	6.96687	21.0296	8.70095	28.3202	7.1452	8.5256	16.2726	17.7804
	10.9898	18.6936	19.2441	22.4782	19.6307	12.4128	21.1087	6.39078	9.7713
	13.0511	14.8729	15.4767	8.59936	33.1727	15.0088	15.5563	15.9994	20.7259
	17.2574	14.0988	15.0468	17.1851	18.7552	18.25	16.0009	30.936	7.35515
	19.8372	22.9752	18.1229	18.012	5.56509	17.8939	17.6017	29.5005	13.0392
	17.6871	22.0574	14.9202	9.9398	14.1122	13.2144	14.7285	7.74439	14.6137
	22.0112	18.8163	16.5797	20.8862	10.7835	20.4318	21.5258	29.7243	27.0482
	24.3719	18.4502	22.9102	6.3783	13.4588	20.9031	4.78362	15.2187	16.2415
	18.7804	6.21357	5.84583	7.44223	13.0179	20.6483	18.1751	8.12229	16.4659
	15.469	24.7632	6.50524	11.6275	22.4022	12.245	18.2523	12.1419	33.8403
	13.0409	16.3798	24.5407	19.5935	16.2385	23.6281	21.1444	17.6824	14.3001
	29.0462	19.0653	19.7885	7.78486	10.0978	19.2781	24.2527	28.247	26.6302
	16.1632	2.22158	16.2179	15.6266	14.7961	12.9376	16.4357	29.3306	10.0574
	18.7352	9.62522	16.4453	11.2547	15.5101	9.14581	13.5146	12.2465	28.4457
	16.0902	17.8744	10.0908	15.6216	12.2097	5.6604	17.6321	24.9312	15.5918
	16.1115	25.5005	18.365	11.1307	15.1089	8.91391	7.03508	22.128	15.7139
	13.3895	23.439	21.7091	23.1963	17.7675	9.41927	20.3232	21.4722	33.8863
	15.1298	20.2307	23.2638	15.3728	16.8722	16.1236	15.8481	12.7555	11.2391
	19.1562	30.8994	16.6602	21.0749	13.9815	18.349	21.0742	15.6818	22.429
	23.3307	7.54236	2.4345	17.5653	14.7563	14.4385	9.51161	32.3931	19.2933
	18.0344	18.7563	14.626	8.96549	9.45066	17.8409	12.4442	19.713	11.917
	11.7215	24.7385	14.8144	8.933	3.82082	18.2209	11.1479	11.4726	8.43044
	10.1772	22.8972	13.766	20.7871	31.0434	4.17453	11.72	8.57452	24.346
	10.166	20.5689	10.2467	17.564	5.51576	21.6941	13.6144	17.6715	2.66891
	21.5276	29.8755	7.1571	17.5095	16.1478	19.8056	12.3401	31.7337	13.6724
	9.72934	20.9281	14.7502	15.3843	19.7137	13.7876	19.6591	24.4563	16.8714
	12.8156	21.3036	16.9853	16.9728	11.4889	6.41431	6.52989	21.9257	13.1529
	13.1954	19.7949	15.8527	24.4985	31.7099	11.1389	15.6852	26.4808	7.2726
	14.319	20.6654	9.9172	25.5855	18.1356	8.97828	12.1618	15.8908	19.5173
	12.4797	24.75	7.87253	24.6558	4.4995	12.0507	11.4768	4.10689	11.8679
	7.89118	17.526	21.2372	8.40547	11.6666	11.3087	17.1699	14.2445	5.73857
	9.93995	20.9321	23.8243	12.9839	26.6539	14.5337	13.7048	16.9759	23.0864
	12.569	5.93849	17.0078	21.8717	7.38012	19.2837	17.4741	18.814	13.8473
	4.67484	24.7967	10.7392	11.7792	20.6539	22.3261	20.4038	23.5579	15.4055
	3.90885	21.6313	5.53199	15.7559	32.231	14.2105	16.8272	10.2303	19.2426
	5.79573	13.7307	23.0946	13.7375	7.44486	7.99764	12.6563	10.1655	9.86332
	11.9515	14.2285	17.7964	11.8765	13.5795	12.3465	15.5681	20.6784	11.2225
	3.05494	16.8034	21.7286	27.8043	32.9458	18.1847	8.06366	11.4654	24.5181
	14.414	14.6388	18.0442	6.0374	28.6653	16.823	8.83189	26.7258	13.4896
	17.0821	19.1272	7.46287	22.7165	20.1901	7.51214	7.99175	16.4265	14.6811
	17.6183	22.7154	18.724	17.4234	14.8104	25.8286	13.3984	16.4872	7.28624
	7.60815	14.4395	23.9399	19.1761	13.2843	17.8079	24.0013	3.51816	12.0877
	21.5827	14.511	8.97364	12.4503	19.4036	11.9851	12.143	27.018	23.7403
	12.7932	17.2073	16.0293	14.984	24.8277	13.5429	15.0848	21.6061	11.1451
	16.2255	18.0225	20.4903	22.0122	22.33	11.1284	15.233	13.4031	8.74375
	12.6256	17.6418	8.787	14.9149	15.9088	25.972	13.6374	11.7174	9.54729
	21.7075	13.6778	24.4859	12.4111	20.811	23.8678	16.4267	7.02776	4.88522
	18.2605	12.4397	17.6447	14.0463	2.34182	13.5248	14.1315	11.8851	10.5349
	21.8686	6.78468	22.9508	23.3875	6.44923	27.0664	4.24868	7.88811	4.0752
	10.9283	13.3145	15.5306	16.5397	8.45832	16.1188	11.2062	17.0963	9.60213
	16.6079	18.5357	10.5194	17.8735	12.2052	15.2098	6.90132	37.7364	19.7477
	7.8454	10.0218	24.6792	12.8868	23.6512	21.9105	13.1621	32.406	14.7836
	17.8883	8.78292	15.816	5.88329	17.8414	21.4058	14.636	16.1187	13.4411
	17.0964	10.2625	14.1025	10.3898	21.2994	6.67425	5.15796	15.2438	7.9028
	13.6406	21.3265	22.477	13.3944	17.722	8.08423	11.1599	11.7598	11.5222
	11.9923	15.1406	20.4995	20.756	15.2329	28.1143	7.16841	27.1374	5.4108
	11.4371	23.9109	18.098	6.83162	13.65	4.40064	9.42591	9.74637	8.00472
	15.5589	9.80947	16.5459	15.1827	9.46844	9.49602	15.0483	24.6531	13.9778
	9.16297	3.8774	19.4096	19.4377	15.6129	15.9682	17.063	20.7228	21.735
	12.1792	8.91844	5.12917	20.2817	14.4133	10.4911	18.362	14.8535	18.2222
	9.85863	5.9431	19.0141	24.2707	13.2871	18.7243	11.0176	8.92074	12.4632
	15.1534	20.1536	13.1449	25.0405	11.6017	17.0714	19.1786	8.19826	12.9622
	11.2511	15.1	11.9692	14.5915	12.3525	13.4746	12.2643	12.3299	7.73018
	15.867	12.8215	12.5742	19.4865	11.8585	18.8085	20.2236	9.9338	15.2177
	21.4924	10.844	17.1648	9.72422	16.4703	8.93012	15.9936	12.7005	34.0714
	7.22665	17.6147	14.3564	23.7244	6.0456	11.321	15.7836	29.02	31.4233
	18.7825	8.97739	7.91424	19.7205	17.9512	15.1441	6.34458	24.3327	25.2055
	4.54301	16.7169	19.0106	20.0632	7.13549	16.204	10.375	32.6574	24.7764
	6.66294	19.489	14.713	3.94651	18.5214	16.0374	12.0078	20.8016	14.6133
	11.9754	10.5865	18.3327	20.9487	20.3141	17.6958	9.77603	33.4194	25.6921
	20.1232	7.94076	14.4574	18.3849	16.815	17.9427	3.98046	19.5322	5.41712
	16.2976	3.27787	13.9669	13.2502	11.2994	19.3453	10.7328	23.0552	11.8982
	19.2642	20.4796	21.6333	15.4217	10.6988	24.4623	23.6365	27.993	13.3709
	16.7882	15.6075	8.06023	13.6099	22.7904	19.3498	6.59853	13.527	19.8524
	16.5775	16.0579	15.729	14.4876	23.815	24.9595	13.1575	27.2447	9.70748
	15.6597	10.554	15.2519	12.6895	18.9626	24.1982	11.0094	17.4696	9.6038
	9.93293	21.9968	14.4004	15.7438	6.24673	18.4607	24.639	16.1425	9.67617
	9.03439	11.7229	7.61028	26.4906	21.1903	8.52689	9.23892	16.6546	18.1507
	14.9404	19.4405	9.35611	7.9725	24.3978	22.4321	14.0685	12.6638	9.48094
	20.0936	19.0749	24.2252	4.61541	13.7508	13.4504	14.7942	12.0324	12.6537
	13.4067	16.6125	14.7077	23.2209	13.613	30.2566	6.67088	19.4498	12.5944
	23.5042	16.1432	15.1099	14.7466	15.7946	9.67708	10.5394	13.5915	11.0228
	7.22764	14.3843	14.4131	23.2326	19.2194	26.4425	18.067	18.8856	13.6124
	7.68554	16.9144	23.7387	18.751	21.8022	5.48355	13.8251	4.45532	8.16375
	12.7216	17.5785	13.1849	23.9059	6.72697	29.884	10.6679	18.8975	11.6661
	7.24321	10.4453	4.39302	13.5258	17.7532	27.949	7.10533	14.1602	12.2807
	9.87706	20.1073	6.83893	4.06103	11.4317	20.1706	14.1513	12.7826	11.0343
	19.2814	6.90767	5.17711	9.58028	17.7097	21.095	12.7971	11.9832	16.7574
	7.7103	9.49802	8.45477	5.97057	12.2764	10.0673	16.6691	3.18711	9.23314
	16.5682	16.5264	11.4804	20.3449	7.82417	22.4064	13.2468	13.5933	8.68262
	15.1286	12.5413	18.0611	8.77741	13.3034	21.2227	8.35798	13.3626	9.82314
	17.0696	5.52586	14.6031	13.9425	14.167	14.5523	7.14227	22.6494	19.2888
	7.82502	19.3639	14.9796	5.19396	7.46094	22.0666	9.651	26.7911	14.3706
	9.99442	12.0518	14.2124	20.7519	11.0302	18.0452	25.9752	22.7379	19.3611
	8.26377	10.2289	9.77153	12.3348	26.5659	28.0214	10.9655	16.7444	6.57927
	20.4588	5.00429	4.67468	14.3754	18.7437	10.921	9.91824	10.0246	5.257
	14.0054	9.52523	10.8465	10.7874	7.45284	17.9248	13.8048	16.39	13.1379
	21.8381	9.76581	10.4054	24.8927	23.6299	18.6652	10.7602	19.598	6.55706
	17.9349	14.3418	17.045	22.2062	5.42385	16.349	7.84987	12.4302	8.69315
	22.1351	12.2889	12.6594	12.8438	10.3628	21.8575	9.60758	15.8679	7.19612
	14.0529	11.3002	16.4977	15.4542	16.0042	19.6217	9.79919	27.2902	7.70377
	7.25682	14.2768	12.5014	19.7388	24.5726	21.7535	21.3692	17.7334	7.5403
	22.6638	14.4894	11.5727	6.54245	18.4503	22.1431	15.5212	10.6887	11.3751
	12.3496	19.0171	2.25073	7.59857	22.2424	19.57	3.01436	15.4648	9.01265
	25.024	9.06092	14.1227	20.8427	5.75574	18.4137	18.3063	9.63086	3.13303
	13.9226	23.6152	17.3846	11.4162	23.0027	24.7638	18.5546	14.2026	9.60789
	23.3828	22.514	16.9443	14.8638	20.8888	17.5902	9.34719	17.1523	11.4226
	13.98	11.9194	10.6943	6.263	18.2816	12.9136	9.02713	19.5611	3.41944
	1.97237	22.3285	16.9524	20.6461	14.7805	14.0603	29.7005	18.8233	11.8019
	23.7086	8.77139	12.7635	13.6769	16.7641	11.9715	18.4164	14.1232	18.3207
	15.2003	10.8076	13.8858	17.4965	16.3464	8.97291	3.51496	17.8621	11.8011
	15.7637	11.8468	21.4118	15.5051	17.0391	6.32468	10.429	16.2932	12.8181
	11.8571	8.77543	16.526	14.8688	9.87087	11.3902	14.3079	19.3732	5.48343
	16.094	12.519	19.9268	12.5553	19.7827	19.0391	10.3391	27.683	11.4002
	23.5551	9.88272	16.0549	17.4702	27.4207	11.9246	18.8542	22.0225	4.37638
	18.3947	18.6121	15.6459	24.7284	18.2034	16.2361	21.275	16.1211	6.89235
	15.0309	7.01364	18.0516	12.7444	2.09294	13.8547	21.4609	16.1449	8.3125
	18.114	6.69531	18.1511	14.9616	7.39762	11.04	11.2922	25.7717	18.1288
	8.01991	16.6217	11.1413	6.17324	8.92773	17.1238	11.4183	29.5859	11.7609
	13.0861	13.6811	18.333	23.3269	20.8666	14.1006	32.3461	25.7217	19.9712
	20.0981	21.4691	9.34305	23.0858	19.3474	8.8687	8.70275	10.2859	6.83074
	6.86006	19.5271	3.91295	14.1533	17.1295	8.72604	16.3234	16.4074	12.2754
	12.1976	10.2727	13.1907	25.323	13.4154	20.4767	13.1013	13.9399	6.43171
	25.7171	16.2856	3.07414	9.26737	14.8995	5.8909	16.4154	15.3772	13.2731
	14.9892	7.64267	7.69614	20.6468	7.77115	9.59739	14.5032	11.4218	13.1597
	10.6744	17.5084	10.8143	8.58568	10.6857	24.2855	14.4562	17.0504	12.2932
	15.7662	10.7261	8.827	26.4847	21.3018	11.8401	18.1922	9.89714	15.785
	10.5551	19.5065	14.793	18.7565	13.0763	21.0805	5.58709	14.5311	10.4775
	24.5199	10.8235	1.67618	9.56565	24.2971	5.59876	30.3589	4.9201	5.25277
	15.0795	14.8845	15.1566	25.8137	15.933	18.7158	28.145	12.4954	10.5564
	7.76223	10.579	21.6565	7.84062	15.6505	13.2727	21.8933	11.5398	16.8824
	7.6482	11.3202	21.5843	13.8357	15.6821	7.78333	21.6431	34.2216	10.891
	8.51451	14.1342	20.8998	20.9954	17.5176	20.8145	6.71461	7.26518	14.8387
	5.55139	16.8556	20.669	19.8529	11.2556	17.4354	25.8266	31.981	23.5307
	6.99476	16.4594	5.79215	10.6093	13.3153	5.92104	18.8331	21.5502	8.41487
	14.6973	15.3874	13.2682	5.78863	19.5188	9.61685	20.431	33.7258	14.5988
	17.4672	11.2691	2.65225	11.6826	16.2481	20.9789	12.2662	7.54012	3.79387
	7.69767	13.8683	15.385	1.47214	14.9232	16.8187	19.8316	37.8283	12.0792
	14.9147	14.0386	16.1201	9.31098	6.43169	20.0866	12.6803	27.7307	19.6327
	14.8111	5.28509	17.3404	17.8849	7.86339	19.2507	14.3608	24.7678	24.5843
	7.13109	6.37383	8.32198	22.6265	14.8724	11.2436	26.82	10.6375	21.7238
	10.8587	15.8492	14.9444	23.4294	10.0575	21.33	12.3336	24.3878	32.2539
	13.825	21.1805	24.4339	5.87334	20.699	11.8343	9.21693	12.4248	10.2231
	13.0126	9.33092	14.0353	12.3516	11.6825	5.37482	23.5843	23.7988	20.921
	21.8018	5.94616	19.4274	18.1152	15.7724	22.6541	16.1101	8.6664	17.0729
	5.53691	15.9225	22.865	7.09317	23.444	11.9019	10.7725	27.1525	20.168
	13.5323	12.6171	16.9783	8.17482	19.0422	10.899	23.978	19.979	32.1378
	13.9098	5.85761	13.9829	10.5635	7.32914	23.7407	23.11	32.9761	9.70447
	8.87737	14.8299	8.28751	7.19033	7.38047	13.449	11.4485	9.86139	13.6621
	1.97702	17.0763	20.1078	16.0035	19.8952	9.10938	17.9419	21.8053	18.4139
	21.6234	4.59547	8.95619	15.438	17.9778	15.6626	22.8241	2.30559	23.8392
	20.022	7.72764	19.6273	6.94501	18.7107	17.4804	23.7576	32.5926	9.41372
	14.7141	13.5521	17.1991	15.1948	26.3641	19.299	10.8709	11.9657	22.0319
	18.7149	14.8287	14.5295	20.5074	18.2944	25.633	15.4754	9.0339	8.95849
	7.50674	20.3018	15.9289	6.18009	8.94902	20.724	28.3859	32.8645	12.645
	13.8351	21.0455	23.1348	18.1503	22.2435	16.7444	24.5048	22.8305	19.7382
	16.2733	6.91087	10.9376	24.4722	24.9921	14.8362	21.0673	32.2555	28.9815
	22.2503	4.67046	19.1237	14.9641	24.1696	19.775	18.6485	10.8015	11.6443
	11.4501	19.3828	16.567	21.9769	30.2831	13.8003	23.6021	37.2043	26.8547
	6.87873	11.2851	10.199	27.9679	19.8426	17.2632	9.82876	26.2142	13.9783
	9.47862	20.3027	19.6116	20.2111	20.2985	16.5783	20.5557	19.7994	29.3279
	16.012	16.7561	10.6765	22.0254	20.1423	18.4968	18.5569	11.1543	36.0788
	16.7273	21.1366	18.1999	10.9782	20.5701	4.54136	23.3496	30.5025	21.4669
	11.9668	6.63944	22.178	21.0892	24.6184	14.2394	17.5424	15.1546	35.0497
	12.045	27.5161	18.9776	27.2552	15.9074	24.5252	23.1252	12.1097	8.15199
	20.9999	17.0569	13.3768	15.9737	19.5235	10.3306	28.2673	20.6158	11.9923
	20.2988	21.3668	6.27068	17.5421	10.7818	19.2405	14.0874	15.9377	10.505
	13.4853	13.9083	15.6323	10.3827	12.7886	16.5916	8.78774	19.1018	10.7314
	19.1234	25.2498	17.5893	13.6903	7.70963	20.9074	23.2886	21.5055	26.7212
	14.338	10.5587	11.3533	12.402	9.57498	20.675	20.468	31.7296	18.2817
	10.0009	15.3027	11.9449	6.41634	18.5032	10.0867	28.0202	10.6395	5.36453
	21.3274	17.3928	9.0028	9.46237	20.5605	10.775	21.1713	9.75668	31.2375
	18.3553	19.8768	15.515	13.009	12.5926	14.8131	19.6752	33.8462	15.4148
	26.6863	7.30412	15.3755	19.9404	14.264	25.5106	22.389	27.8124	18.3156
	18.1621	25.7617	6.44478	8.75566	12.3956	10.7485	18.9685	19.5398	30.1309
	19.0904	11.19	12.6614	11.0234	17.871	13.0407	17.3697	8.59753	15.0058
	20.4813	13.4833	20.6455	7.46012	11.8804	10.5664	5.95902	11.1621	5.00729
	16.4522	3.99033	17.8591	20.5149	14.7464	23.4413	28.7453	10.4522	8.90206
	18.0998	13.5055	17.1896	8.38276	21.3933	9.27265	18.6778	14.7765	12.1664
	16.5533	17.8177	13.4459	8.72397	17.1489	26.6568	21.108	12.7048	25.0845
	10.7688	16.597	6.64582	9.30594	12.9851	10.2056	14.2248	10.9456	12.5704
	5.09834	18.3463	13.6309	17.0498	11.8053	13.1285	8.19865	19.3943	10.4417
	22.9627	13.5999	6.01689	22.3232	19.4678	14.4798	12.0213	21.2904	4.81281
	8.28984	11.0464	14.8792	7.49416	8.1871	23.108	25.2453	11.776	13.7185
	18.2844	3.69632	22.0509	17.5282	17.8904	14.7783	19.0007	19.5322	11.2228
	12.2053	12.1867	6.50164	25.5771	4.12894	27.2505	13.1369	16.1824	22.029
	6.85306	18.2629	19.6576	12.8651	5.69469	5.16408	3.8	10.3647	23.7408
	13.1111	13.399	24.8423	12.8351	8.78062	26.8106	7.33478	12.7306	14.4168
	12.5691	14.3166	14.9852	4.75268	10.9204	16.3997	6.68882	18.2864	24.1653
	17.2829	20.4729	11.2119	16.8234	22.6494	11.7384	12.7795	12.5329	8.09257
	9.16414	16.1951	8.05897	25.9589	21.2304	20.3164	19.4988	12.8109	19.2535
	15.082	3.51077	7.7328	12.9525	16.9341	18.6352	8.68327	14.7314	4.70116
	25.9015	14.2148	25.1948	15.3824	17.0234	13.7516	30.2236	14.1084	10.9029
	18.7697	21.8263	12.5569	11.949	18.2553	9.73973	19.5424	22.5885	13.6737
	19.3472	16.323	22.5021	12.4488	13.5773	16.7283	21.6837	18.3427	20.2537
	23.491	17.3989	15.669	16.3775	18.0909	2.62824	14.9111	7.40083	13.5617
	18.794	23.9362	19.5831	16.6566	17.0652	17.5835	13.3126	28.4488	7.81557
	20.629	19.5969	18.7041	18.0934	15.6275	6.11512	7.52105	31.7644	8.77234
	17.8534	5.70549	21.9113	11.6475	17.5371	14.6756	27.5327	17.1971	9.02004
	15.7151	13.6559	25.1451	23.6036	9.10371	22.7603	14.8536	24.1686	9.66211
	10.5447	17.603	28.7034	22.2049	9.1274	8.17326	9.01386	21.179	28.3113
	6.41686	15.9038	19.1752	26.8628	7.09527	13.2673	15.3315	14.6774	7.14693
	17.5353	17.7736	10.9962	14.1948	20.8108	28.414	23.2471	27.8995	16.697
	12.6604	16.4615	14.1639	4.00975	21.8318	9.07721	31.2768	28.3966	7.13376
	12.1219	13.1239	5.91125	24.4542	14.0137	15.7253	8.5313	10.6347	19.2263
	18.2576	13.1772	23.3564	16.871	7.24029	23.3803	9.10164	16.4414	31.2135
	13.4516	10.7521	16.1402	9.50623	14.6146	11.3333	8.88364	23.0806	4.43021
	14.693	6.21636	23.0452	16.3932	26.4682	12.0373	15.1777	6.38928	21.3777
	15.9911	11.0027	14.3	25.8524	22.6159	15.4117	18.5546	12.944	8.35716
	17.1648	18.372	23.68	2.17255	21.8346	16.7282	10.0197	19.3514	21.2049
	12.4339	3.42867	10.617	13.4235	11.3655	16.9918	6.94812	13.4294	29.9434
	18.3444	10.9987	19.8998	21.4098	24.7865	28.1777	17.385	19.8045	17.3005
	9.21258	16.0254	18.5875	22.9115	22.9241	13.7802	22.5594	20.0778	28.861
	8.44706	14.7974	23.8276	15.871	20.1301	10.4791	10.4216	24.1667	12.3346
	11.4525	8.3083	11.5912	18.4006	22.2045	17.5387	11.7173	28.3107	20.9253
	16.184	15.8849	9.21307	27.9079	26.2971	4.56062	16.8043	30.1104	9.3923
	9.34154	15.8556	14.7241	9.19551	14.2219	16.0872	14.1347	20.5625	21.0198
	22.977	15.2734	12.8729	14.6478	13.4381	20.6812	17.8245	8.10684	15.2078
	10.9564	21.2208	5.09968	18.0835	9.33778	21.9833	18.9856	22.7721	7.81581
	16.0139	14.2128	12.5303	26.7332	18.6242	15.6223	28.066	25.1518	17.6636
	9.8472	26.1362	9.12668	10.5354	22.1258	8.26565	15.083	10.4811	8.07465
	14.0889	19.5925	14.2719	6.4762	25.4016	7.62449	9.46127	12.5791	9.40325
	13.6325	19.8545	7.93335	11.7422	4.7022	13.7296	17.9913	26.0659	15.9843
	14.1894	18.7182	9.47622	7.48178	12.9702	20.3926	8.2161	27.3897	18.1686
	13.0753	3.7593	6.59455	15.4845	20.664	9.78158	10.7117	17.293	14.9684
	4.4499	25.0395	17.5731	9.5375	20.8312	13.1261	16.2731	11.5686	14.0503
	9.24659	17.6364	9.24087	7.42844	25.3907	15.1155	14.6115	6.29367	18.5999
	18.013	8.80366	6.37966	13.3569	22.8026	8.01087	14.8127	24.9178	16.4309
	9.41134	16.549	18.6895	17.312	6.77646	18.2653	14.1131	21.9435	6.92668
	19.3693	19.48	10.0008	12.1794	13.6762	10.1561	24.3541	17.664	6.35525
	5.57672	27.0631	11.8596	9.8536	18.1528	20.7731	20.371	16.3136	11.6655
	18.8952	24.2731	9.62258	15.1637	25.1223	21.1213	17.1563	17.5604	15.5326
	20.313	22.4784	12.2621	13.7851	16.3061	17.0257	16.6229	20.3716	10.2646
	12.0142	21.6139	11.909	5.04935	19.6695	17.0873	18.2759	5.87845	9.34827
	8.0729	10.1799	14.7643	15.5021	22.2118	23.3458	25.266	10.5173	15.6362
	17.1774	22.4134	15.4597	18.8416	14.9243	15.952	6.92495	14.7773	14.9505
	2.84646	9.93963	25.3986	16.1512	19.1389	13.0243	26.4163	13.5981	10.543
	23.7279	22.7529	10.2067	9.19616	22.588	17.0857	23.7484	30.6972	11.4843
	17.9457	13.4938	9.39181	7.79251	20.8352	17.4857	13.0737	29.4991	13.0058
	5.57595	16.6993	13.1543	10.2023	7.07912	16.3318	16.383	22.3575	15.833
	9.77222	7.39711	11.5173	11.1144	9.85338	10.406	22.8125	13.913	14.1165
	22.8571	18.8911	13.0011	13.2226	12.6909	18.5851	15.0208	7.54201	9.93808
	14.5234	17.202	19.3056	8.92717	8.40402	11.5798	24.139	27.5994	18.2654
	16.9509	13.2668	25.4156	11.5905	19.6702	17.9803	13.1004	24.063	7.06341
	24.0801	10.5714	8.4819	16.3737	14.1811	31.2067	12.4783	6.77719	5.80453
	24.0349	19.055	4.38404	9.08847	18.4123	11.0694	9.5116	27.0964	12.7966
	16.4697	22.1683	16.2643	6.91953	19.4993	12.3059	5.25609	17.1014	9.89484
	8.67736	24.4337	3.52065	17.1318	23.088	10.9888	12.3026	24.8871	13.5365
	22.3328	11.5593	10.4405	11.0597	19.511	12.2993	14.7378	9.19873	11.3798
	7.88173	19.939	16.6645	10.824	5.85249	31.9913	15.2263	17.9297	14.6227
	19.3685	17.0215	11.6218	15.9545	14.2588	25.591	3.43579	30.4206	18.3766
	13.117	12.3006	18.4164	15.8277	12.2121	27.0663	13.2171	16.6435	15.4156
	19.1456	22.7997	9.53045	12.6676	17.4036	26.2887	9.11392	24.8193	11.4258
	15.2937	11.8402	13.171	15.3782	18.514	19.9003	15.3259	5.41475	15.2728
	17.9501	16.6555	24.7165	17.2509	8.59682	15.7647	11.9116	14.901	14.6249
	9.51296	22.2854	16.0759	13.9998	4.24738	18.4381	10.9486	20.159	3.00783
	22.0427	14.3129	6.05581	22.5877	8.4256	8.95858	9.53192	18.5597	23.2705
	19.3744	7.51718	8.69417	13.3346	6.50164	7.11723	13.8852	31.0017	9.36767
	18.4058	12.8554	13.6643	2.3676	14.261	25.5159	13.0641	33.2493	18.9108
	13.4626	23.5784	19.7567	13.5761	9.88353	18.7521	13.9591	8.19675	20.9647
	15.2645	20.4878	23.2708	15.7687	10.5111	15.395	11.9714	14.6023	7.63092
	10.52	17.1822	25.621	16.2046	14.5992	27.8116	14.9986	13.7705	17.0854
	23.141	16.3088	9.50718	17.3505	7.48595	8.01043	21.7102	22.6328	23.9555
	10.2551	6.67452	15.9824	24.3663	18.6268	30.9419	5.77116	19.7173	13.3112
	14.7288	12.9621	16.3731	13.5607	16.4862	23.0734	22.7402	9.71005	18.792
	6.51546	10.9942	6.97826	29.6408	17.0691	16.0354	14.3214	3.62775	23.7221
	12.224	8.50773	8.37119	26.7176	12.9504	12.8063	20.6591	23.0776	12.2218
	12.4251	7.27678	25.6822	24.3647	10.8771	8.20227	17.3106	17.8067	16.2497
	8.0958	11.091	8.03987	21.1424	8.37925	9.20305	5.93928	23.2491	11.1414
	11.801	9.27152	9.0951	10.5925	5.88379	5.43584	15.8556	10.3644	9.28884
	8.28085	11.1942	24.8635	25.3588	13.8238	5.12045	19.3489	22.9288	20.0079
	11.4352	5.97438	17.6212	31.1697	12.9259	20.6076	16.6421	12.9287	26.7039
	19.2064	16.6924	18.3979	29.4139	15.6601	10.413	9.92342	19.0676	16.0304
	14.8399	12.6171	16.1586	32.1593	17.3868	10.4127	13.0714	6.46495	18.2769
	10.1981	10.3843	4.90822	7.91748	26.884	12.1863	31.2568	19.7916	22.338
	8.83581	7.2256	25.4597	11.458	15.3504	20.4504	8.00577	15.1457	10.4456
	5.00258	13.284	7.44	13.9736	20.0692	21.6777	12.0985	21.6718	22.4217
	13.5653	4.89018	12.654	20.4697	21.3674	18.9363	15.6151	8.73954	25.4734
	13.2261	14.7624	20.7102	5.56355	9.67145	11.1431	20.2902	19.982	23.9956
	11.28	12.706	19.8985	12.2874	4.87146	14.7785	25.9759	12.2797	6.6382
	15.5642	20.6964	20.2646	12.041	12.5962	11.2985	9.74639	15.7968	22.6493
	12.1778	18.4419	17.9277	6.04349	4.742	26.0588	9.30917	6.86613	21.3828
	18.7645	12.3202	20.7327	7.06875	17.8623	13.9234	29.2533	20.4268	11.9849
	15.0448	17.7129	3.77618	7.25172	11.6076	16.2129	22.3224	15.3192	14.3723
	14.5107	10.2434	10.4314	16.5852	11.7319	17.9233	20.7993	15.186	10.8627
	14.1021	16.4355	17.391	9.74787	23.8525	9.70398	23.8192	5.96332	29.131
	4.65005	11.2135	16.4984	12.9604	23.7237	15.9963	5.65126	21.7128	23.462
	13.3403	13.6943	15.908	13.1021	18.9563	15.961	23.7286	4.0205	25.3977
	16.0386	9.29751	14.0508	11.9025	27.0212	22.1171	24.7628	21.9608	10.7349
	4.58952	8.21607	19.814	9.12413	6.91122	14.1175	15.736	30.9278	15.4557
	18.5229	7.0261	21.411	15.6851	16.5598	10.3037	10.0138	19.6673	16.6709
	19.318	11.6809	15.8064	10.3681	18.5391	11.4266	15.3219	20.8626	24.4616
	20.0162	9.74543	19.5176	9.07502	13.8826	26.5971	23.6261	16.1299	12.5919
	21.068	21.8882	12.0296	8.77488	15.7722	18.0997	8.89925	17.8973	21.6645
	15.2086	18.867	11.0982	16.9962	18.4079	13.1336	5.4871	17.1124	12.4929
	14.5362	10.1714	6.86429	10.7331	12.5657	12.1654	16.2258	14.1417	6.01217
	14.8602	6.35925	19.3383	13.5868	20.3179	11.4005	21.9773	15.785	18.4324
	16.1293	9.00256	12.8246	17.8213	17.432	19.5259	18.098	25.3943	27.0842
	19.5298	22.4431	13.0269	17.4444	17.0156	14.5619	11.2532	14.6358	15.1434
	14.3928	21.1955	12.9393	17.0492	21.9523	9.58753	12.9667	23.0734	12.3841
	7.57948	10.1858	25.0787	17.2789	15.6664	9.3437	8.90875	14.1184	23.0463
	16.2544	8.74447	8.59087	23.6622	16.8927	24.6388	15.2187	12.2745	29.0452
	26.5871	17.5033	11.189	22.3098	18.3571	11.5477	8.57265	11.4916	19.3684
	25.1183	16.188	13.7114	22.9861	20.5612	8.79667	6.56216	9.05568	11.9711
	13.5021	6.0118	26.883	11.8076	6.17244	16.4668	18.9831	18.5698	29.7866
	24.8523	17.2767	21.9531	10.5222	13.5005	7.59805	11.7861	6.44526	3.98549
	22.3993	17.4132	18.0753	9.84714	6.28541	15.1508	11.6289	20.1999	28.9672
	12.7428	14.0087	7.96221	2.36822	12.4489	15.5276	18.3765	18.3255	28.1854
	14.6565	12.3043	15.9317	18.1662	5.25375	27.7794	19.1737	6.76386	24.0518
	9.39848	6.65836	9.40923	17.9385	12.4812	17.5942	3.93559	18.0592	25.9002
	19.3967	14.9677	10.2291	7.41714	20.491	13.7108	4.55101	26.3798	12.6812
	14.6874	5.17638	4.56137	13.7078	13.6078	10.6781	12.9807	9.86368	8.91278
	11.1834	15.5566	8.33108	17.4824	13.9575	6.41839	7.89198	21.121	14.2332
	21.5034	12.0925	9.38645	13.5579	23.0571	10.7105	16.9194	19.5653	10.7337
	8.08254	22.737	12.5681	17.2917	9.81884	12.46	17.7369	8.71294	11.2709
	18.5188	4.61601	14.3983	19.1509	19.4544	13.924	14.4544	13.3736	7.44199
	13.4928	7.09113	19.0651	9.45582	6.27552	12.4746	7.30413	11.6913	17.5584
	21.3714	17.3969	15.4951	8.3953	16.9734	13.8098	8.75104	12.7688	10.8246
	11.3786	7.15498	13.7157	18.3879	8.9539	19.5102	18.5683	6.22694	14.1997
	17.0742	10.6071	10.1229	17.0458	20.898	20.2846	8.46213	27.0329	7.63395
	19.8143	1.63151	9.24811	16.2398	15.5914	10.8389	11.1683	10.2553	5.32201
	13.3759	20.4632	3.17032	16.896	7.80391	8.08723	17.1723	29.2506	21.6512
	14.2947	21.7552	13.7352	14.9431	21.1127	20.5259	18.7693	23.4771	23.46
	13.8385	18.1934	17.8906	21.3494	14.9811	11.2367	15.9693	15.0875	16.8844
	20.0642	20.8955	19.2267	4.90725	19.8761	21.8409	10.3303	22.4582	5.72072
	11.4603	21.3534	20.6108	12.6254	19.2939	6.46289	7.31276	29.136	12.3119
	23.6984	14.8705	7.44833	15.5214	16.9959	8.38578	14.7402	23.0654	6.10565
	19.1372	10.9704	5.9859	11.117	20.6691	10.1152	18.6849	23.1296	6.04257
	9.28729	12.1717	10.2649	0.72535	20.0979	13.2509	19.8249	25.7626	15.1103
	16.4391	20.5782	16.2242	18.2499	8.94953	17.4302	22.8351	12.4802	17.9914
	8.91265	7.6133	18.5851	6.77543	20.633	14.5667	20.5867	17.2167	13.6129
	10.5387	10.7347	23.1041	20.2678	15.7232	8.22299	17.967	12.1213	12.4238
	10.5329	16.6294	19.6726	8.76118	16.1215	19.8079	11.7262	20.1178	6.3207
	22.2336	5.415	15.3765	13.7317	7.36945	27.7722	8.83574	13.1865	6.10848
	23.813	20.0322	8.77161	10.796	22.1251	5.0703	13.9615	19.4768	21.0855
	14.9326	20.585	15.5653	11.0287	14.3318	13.6687	11.7673	15.6451	23.95
	17.7535	18.5773	18.8352	9.3734	8.43158	10.6449	10.9029	7.91738	18.5729
	11.8823	21.1287	23.2444	18.609	17.4823	11.2323	3.64909	14.6642	8.24688
	22.5689	20.5764	20.1839	12.7391	11.1924	12.5713	14.8402	20.42	10.2834
	4.8531	14.9485	13.3072	4.77442	13.3578	17.8539	21.6399	16.1407	2.62854
	20.1824	15.1666	10.7792	17.6773	23.4899	17.994	8.8799	13.469	5.05054
	7.80672	10.4603	15.0883	6.47879	21.1198	7.51688	5.16064	15.9544	10.4674
	16.5281	8.45938	16.8202	19.983	21.2026	15.2219	16.8106	15.4811	26.8338
	2.7593	8.68508	17.8251	8.23109	23.714	10.1417	23.8864	7.60115	12.8963
	27.8717	10.1615	5.32002	13.6053	18.9448	16.0054	16.9358	14.2108	20.4755
	19.1631	23.6475	4.83335	17.5126	15.515	24.2422	9.79542	9.07627	9.32741
	18.2753	21.838	8.15932	14.0834	15.0427	11.9242	13.9224	4.18323	28.6501
	19.7391	7.53427	8.0985	13.4981	9.90681	23.8117	23.6601	9.17469	16.27
	16.1391	21.5431	9.30375	12.9717	4.65367	23.2763	20.9897	4.37312	23.3503
	10.1233	5.26181	7.59336	23.9698	23.1506	19.7732	14.2848	9.75763	22.3374
	6.66448	17.6772	3.705	12.3025	7.51023	8.60408	22.4996	14.2197	12.0574
	22.1378	5.72301	14.0469	13.2076	14.5632	19.4627	19.822	8.43576	17.5343
	16.1692	14.9694	10.6114	14.0238	21.9122	23.6168	12.2766	12.6818	17.5709
	15.1215	9.6757	13.8695	18.4051	12.6922	27.9696	21.8896	8.1742	9.90997
	26.8489	16.9135	17.3453	15.687	10.8612	12.7821	19.5161	8.71365	8.70774
	17.2672	12.7665	22.1858	9.80203	14.9842	6.99022	15.2914	22.5474	9.78466
	28.8006	15.8658	15.9469	14.5425	16.2801	2.52174	8.46802	9.59205	5.00646
	16.8006	10.0041	14.3136	8.07576	13.1052	24.6644	7.48506	38.7103	9.07885
	23.6549	16.3182	17.3123	13.1718	17.9335	10.3772	8.7683	9.58144	16.9494
	16.7802	16.5094	6.30703	14.035	10.2235	7.91159	15.2198	17.1049	15.5351
	22.6624	11.2039	19.0274	12.264	20.6644	20.1935	19.0714	16.1891	4.33311
	14.9728	10.5083	22.5693	18.1187	24.6195	18.5245	11.8117	8.26931	19.8039
	17.0195	10.5733	22.7715	12.7621	16.9186	16.6111	8.85692	21.0019	11.7265
	18.7813	15.7832	18.5322	11.3783	11.0198	6.2342	8.19943	20.7587	7.88135
	24.2081	20.3172	10.0823	22.6802	7.81962	8.27106	14.8525	19.9701	11.5413
	4.767	14.6261	29.6905	8.03972	8.69381	21.4786	9.00669	21.9332	5.81577
	21.0462	19.5519	9.97729	16.408	19.9499	10.1739	12.8653	14.3468	22.008
	6.57007	9.08982	24.2449	12.5538	15.5637	3.96817	14.2512	12.6022	23.6172
	14.7055	6.67802	26.833	18.2161	20.4202	17.0595	17.2079	21.9906	12.5861
	8.73795	19.5042	16.4049	14.2451	25.2065	12.9371	22.2344	19.8113	19.1733
	9.34988	15.7798	21.708	17.6588	22.0327	9.83692	20.2775	17.1328	8.72547
	23.7524	16.5196	31.4481	13.7816	24.0836	9.64526	9.19697	27.3875	14.2364
	21.3726	11.9899	26.0035	17.4139	12.7902	23.4795	6.78894	32.7831	12.9524
	5.27354	8.26278	8.32947	19.8275	13.3262	12.3303	13.319	8.16817	21.2046
	22.5174	23.6139	19.8033	25.1836	12.9199	9.85733	19.6302	9.8329	18.6998
	18.2799	20.4529	19.8361	22.3502	14.9684	19.5308	25.3033	10.3144	8.77645
	19.6441	9.51736	14.2912	30.1779	20.2603	19.1592	20.2768	13.2111	24.7211
	19.8194	23.2917	21.21	23.6187	17.1694	17.5972	8.52425	12.1894	15.8013
	14.3083	18.4597	24.7625	13.598	22.1086	6.7511	12.7162	12.1248	12.5683
	18.1715	17.0071	22.4573	10.3676	21.8965	27.752	10.2593	32.0893	17.7849
	9.37236	14.247	16.0878	10.3651	18.303	25.1834	13.7065	24.5926	20.0111
	10.1309	17.022	19.4607	18.636	18.3839	9.10869	19.4686	36.3405	9.75069
	4.3957	7.0766	24.7578	14.3491	21.9335	22.631	17.6483	39.3493	14.023
	10.8376	20.2946	18.6585	17.7024	19.6761	20.9664	12.7273	22.7493	5.61874
	20.8638	7.65559	14.8524	6.64054	22.0883	27.3551	6.61858	35.4372	10.2867
	19.156	25.7093	21.4078	7.94523	10.8045	10.3378	17.2166	9.40883	8.21225
	16.3979	17.4547	17.1732	17.7506	12.7271	20.5021	14.5363	11.3641	13.7363
	15.9438	14.7786	7.99466	12.9028	17.347	22.1173	13.1209	7.80309	13.1995
	16.3962	19.8522	13.334	15.4403	10.4086	17.682	12.3703	14.953	15.2354
	9.69986	23.939	21.8676	12.7191	15.9457	15.3043	8.30052	18.2397	9.56549
	18.4986	15.2684	25.1492	17.7736	19.4498	20.8824	14.0857	12.2563	12.0293
	11.8334	20.9599	27.596	5.20651	24.4054	12.8099	16.3196	17.147	19.714
	3.54395	22.4279	26.856	14.9462	15.9092	10.3063	23.9096	6.17084	19.4267
	21.7645	11.5094	23.924	15.7655	12.491	8.79042	9.32006	14.9147	9.7293
	8.38426	19.7241	14.213	20.6177	5.48902	22.4952	14.7955	14.7645	17.4777
	18.6516	10.0831	15.9241	3.79155	7.64114	18.7012	26.0521	14.9514	11.9019
	20.1388	21.0417	7.62483	22.7667	20.4821	24.541	13.0678	10.6625	4.34481
	12.3104	20.1378	10.6712	17.5671	10.152	6.08592	17.9058	22.5527	11.2886
	17.4133	14.0271	20.1727	20.0985	23.3364	16.9104	13.326	23.066	14.1248
	19.2063	25.5761	18.0424	22.301	13.5518	17.0124	15.9419	13.0188	10.5684
	6.08672	13.2181	8.55512	15.8556	9.28062	14.8897	10.8908	4.13585	22.0626
	21.4848	5.93433	19.6243	7.58228	11.7396	28.0963	10.9845	5.51103	9.25603
	17.2346	4.36451	8.46051	19.39	14.3956	10.9062	9.82221	13.3779	17.4295
	17.1295	11.3913	8.07727	15.9047	19.8208	28.6701	18.6475	12.6357	24.7087
	7.21877	8.12439	6.93603	19.0524	16.2398	20.5456	18.1485	13.4171	25.7368
	12.3883	8.19774	14.4108	12.8209	19.1014	19.5372	16.9352	17.5046	18.235
	17.9641	16.5206	22.297	20.2779	17.5713	14.9003	16.5629	18.248	16.1778
	11.2929	14.7975	14.539	9.60338	10.4799	10.5994	2.21715	25.6199	19.7282
	4.91443	12.4504	16.0887	19.8348	21.7104	13.1558	11.8881	13.6135	9.30329
	22.7031	17.4205	26.8167	17.2605	18.1264	26.4665	6.23991	3.0994	21.4992
	18.3745	13.452	16.6164	24.1759	18.5595	7.76584	18.2863	9.93971	9.29485
	11.6138	16.2325	15.6472	28.428	24.1127	26.0794	13.8604	9.38991	11.9548
	4.57531	11.8966	8.42208	19.5394	8.67277	10.3909	18.2376	10.022	6.2995
	11.71	12.3413	17.3445	12.3933	22.6705	18.7862	24.8806	19.1169	4.34072
	15.4642	8.3563	29.2925	14.5452	14.5157	3.00562	12.8532	19.1306	18.002
	6.52468	10.1153	16.9554	12.9925	14.7329	14.4568	8.88869	21.5612	8.2065
	7.7993	19.3007	22.6019	19.0316	13.3481	8.48091	20.0751	12.3416	23.156
	4.77163	5.19971	13.5321	22.218	6.4677	22.2344	16.9466	9.01546	18.3406
	23.4764	10.9958	19.1692	16.2501	25.0658	2.18929	8.46193	10.2215	27.3603
	20.665	14.0146	24.7928	26.0582	26.2376	21.6523	16.5341	10.4158	24.4032
	13.2119	12.8417	20.9606	14.7718	11.1769	13.0113	23.2467	19.6965	18.9836
	15.1067	20.6656	6.86544	25.3323	25.782	28.8035	12.5029	18.2927	22.5146
	19.8775	15.4649	15.6596	11.8555	11.8002	28.5706	9.89442	20.936	22.1907
	22.7859	10.994	4.81635	24.686	29.2267	30.5897	21.9563	9.76415	16.578
	20.1516	12.9049	8.54832	14.8777	24.5148	22.0423	22.7138	13.0306	9.46113
	16.0342	11.2525	12.0227	21.9838	27.1915	13.921	14.1959	12.6796	9.7905
	10.3939	12.0615	18.2263	29.7924	5.23124	16.3085	7.12741	20.677	7.44226
	11.7018	15.5938	15.053	18.7239	23.9057	9.95217	16.6098	18.0915	17.411
	15.8448	13.1589	16.1369	12.6064	16.7753	14.9187	11.1494	13.6063	12.0196
	19.1044	8.60278	11.3157	11.3175	29.7133	12.876	11.1107	9.24674	15.7733
	12.1745	16.4682	12.1023	28.5783	29.0469	21.3926	19.2566	1.55914	11.3786
	13.0777	10.5575	14.9414	28.563	25.7302	14.0448	27.925	28.0228	11.3705
	12.5303	23.1624	22.4359	28.7605	16.1203	28.5339	16.0984	27.8451	18.3762
	6.37769	13.1523	19.323	16.0188	29.7734	29.3012	18.0006	18.2256	12.631
	17.682	20.6862	17.3831	23.4864	36.5017	30.7346	29.7434	18.3253	21.0189
	11.9661	7.21409	20.8649	21.2315	31.314	13.0315	15.5929	28.6775	9.53898
	12.2586	14.1981	25.956	10.2612	17.5435	11.231	6.96943	28.0389	23.1709
	6.16441	18.5333	20.1007	18.6283	19.9997	15.7475	17.7727	17.2446	13.8099
	10.8282	17.7893	21.3234	13.2965	8.60515	13.0186	21.7656	17.9065	25.4967
	12.7299	18.1519	26.8569	22.2002	25.811	20.1003	20.287	8.90248	14.1216
	9.47288	16.4834	13.3851	17.8738	21.9656	16.5459	18.2215	33.2533	5.68103
	12.1414	20.4247	18.3743	26.1098	33.618	19.8555	14.8313	19.1446	19.2394
	10.1685	15.4042	19.7339	15.1744	27.2369	13.2522	15.3961	30.4568	10.4689
	20.697	17.9828	8.92477	8.13773	23.7692	6.0799	21.9732	13.481	16.5685
	12.8442	17.9697	11.3056	13.2358	22.3188	8.33883	12.5234	20.8151	20.6878
	13.8201	14.0496	22.9325	8.43724	12.8405	24.0445	14.4823	17.3085	26.9113
	19.44	20.8757	10.4372	8.0583	12.8072	12.3252	20.1354	7.72279	11.686
	1.71621	14.5398	6.2609	11.4472	6.64416	16.2388	13.2922	21.8477	15.0558
	17.3802	13.8098	10.4274	6.56489	16.7337	17.1417	13.5829	15.4877	22.6102
	8.12565	21.7423	22.074	8.52623	3.92751	22.4592	9.06179	20.3966	14.7801
	14.8656	13.1586	17.7393	7.55033	21.2971	23.0138	22.2417	12.7434	28.6664
	7.77616	22.5097	26.3561	16.0537	4.50774	26.6572	21.5873	8.65615	13.9
	17.5359	10.1391	18.2181	12.129	18.9921	18.6693	16.4081	14.3761	8.46225
	14.8173	10.6229	21.4572	18.5367	13.5624	13.2166	18.5812	18.1594	10.9091
	24.5745	9.59849	17.5941	13.9545	8.49627	17.3165	21.2279	15.4366	18.3615
	14.0599	8.77507	20.7358	5.23583	16.615	9.84518	13.2509	10.1603	35.3068
	8.87972	13.1059	12.907	14.5857	17.2881	10.6377	8.08069	12.1112	6.29082
	20.4973	14.8955	14.3602	8.12885	13.9692	6.31657	12.5561	12.2838	21.2052
	18.0873	7.05379	12.5641	12.8071	16.5698	19.5884	23.3546	17.9313	3.26898
	17.9208	9.0481	4.85936	9.44049	14.4649	9.46183	29.376	23.8131	27.9957
	14.0803	13.8843	12.4208	11.3007	13.9956	23.3742	15.5088	15.0962	19.3892
	25.5602	7.19377	16.7116	12.4571	11.6522	20.7413	10.3692	15.1799	24.2255
	18.4445	8.34861	6.62118	17.8521	17.856	12.2225	10.0057	16.6822	25.2372
	20.07	12.8944	7.13625	10.2837	13.0577	9.41753	16.4623	13.0633	13.2768
	18.426	19.5977	13.4531	8.76835	15.5524	16.1458	19.7599	17.9729	10.3071
	9.61818	9.24527	12.4456	9.03632	10.7212	11.3907	10.2958	18.6435	20.9651
	17.9603	11.5998	20.2459	19.082	11.7579	16.9089	15.5349	10.5645	12.6414
	15.3276	18.326	18.2126	19.2352	7.87157	8.64733	5.78706	18.5263	8.32682
	11.0691	11.778	15.025	25.4215	11.7052	12.5506	13.7282	15.9852	16.1288
	16.8217	5.08254	9.37698	16.9291	17.5381	11.0939	6.94482	11.157	32.0616
	8.74124	17.0215	16.6276	11.4228	7.43242	6.36892	15.194	10.1884	23.9358
	14.6121	2.45681	17.3681	17.0893	24.4857	17.3055	16.8668	26.8545	35.8364
	6.19696	14.6782	23.2931	12.843	8.48514	12.6141	20.9632	27.0491	24.0694
	17.4495	15.3936	19.7302	7.82484	22.628	19.1548	6.25084	21.9524	17.9914
	14.2361	4.92002	15.7834	11.2997	13.8037	11.3071	8.32747	20.1981	16.5642
	23.2817	19.6275	15.187	14.5855	20.49	12.9954	15.3735	5.41638	15.1761
	16.0148	6.3397	8.97369	8.00083	10.0731	15.8888	21.9899	21.9477	8.9156
	18.6059	19.5338	16.6438	21.6514	13.6959	14.2987	26.9463	22.4828	21.9001
	11.2047	16.0554	11.2342	15.1586	10.1963	16.368	11.6445	13.9785	14.9709
	24.7448	6.987	16.4581	22.4505	7.84033	18.503	7.21982	23.3999	22.3752
	14.1814	15.1917	18.3113	13.1511	24.7393	17.519	17.9968	24.8655	23.1954
	12.3633	12.7106	13.3469	13.8122	8.25877	7.94597	20.4413	27.6338	7.76145
	19.5558	27.0373	23.2129	15.1677	22.3007	21.6393	15.2045	15.7579	9.7011
	10.1314	14.8331	5.82775	20.5576	16.5265	16.028	17.3254	25.8762	21.4812
	17.425	13.4081	16.7463	16.4921	18.7964	13.345	11.9929	18.3811	30.2666
	7.85059	14.911	11.0452	18.8396	2.88362	7.67323	11.0251	12.3306	20.9669
	12.4581	2.82309	21.839	20.6377	13.178	17.1639	18.5272	19.0057	25.1642
	20.8976	22.5981	17.1293	20.1708	16.7816	19.5503	17.6445	22.9328	13.5212
	14.2789	14.4077	15.5432	13.0462	12.6788	19.6581	26.3655	19.141	23.5641
	19.9915	13.8608	24.6039	15.7453	12.0543	16.4385	8.94839	24.7819	11.8625
	10.7059	14.3885	26.4169	22.8458	8.98722	19.1986	7.92073	22.8627	12.3801
	14.1929	12.5287	18.9531	20.1926	12.1847	10.3105	15.8201	27.6254	9.14516
	10.1754	15.5852	17.6808	20.3366	4.87249	15.684	11.6904	6.65521	14.2768
	13.0487	12.5734	22.8217	14.8693	28.0637	10.5056	11.4603	16.495	17.9821
	23.8564	14.3226	19.7335	13.892	24.6673	5.7942	9.81228	20.2717	9.44653
	25.5617	5.29212	14.0651	25.2651	15.9716	10.1928	15.6321	31.8871	17.4606
	16.9134	17.5875	26.4407	22.8977	25.776	21.4025	11.4045	5.30221	21.641
	3.18537	23.1837	10.1586	26.6493	18.056	12.3581	8.57957	14.0747	16.6171
	7.05483	7.3542	9.99882	15.3163	11.8998	5.2363	17.981	17.4112	20.7683
	15.7485	5.18043	16.37	14.5997	12.8363	17.8125	13.9156	10.7235	12.9259
	2.78202	12.3853	14.8598	16.6097	8.87351	23.2433	7.26094	24.7821	15.1998
	12.7276	18.5196	6.93565	14.2052	24.3538	16.4841	4.78787	28.1593	13.0184
	18.1071	18.8357	12.0896	10.1114	20.6006	17.9132	9.36843	9.96628	16.4844
	26.3215	9.64214	20.3871	14.1504	14.6098	23.1725	12.2083	15.853	15.5929
	18.7807	13.1554	10.0014	8.17972	20.0562	5.45334	6.75862	20.3471	21.4449
	9.73123	20.518	18.3327	4.37658	20.4967	16.9037	11.5747	9.64263	12.9096
	5.04835	16.9741	18.5818	18.1643	7.6634	16.875	20.0501	10.2494	18.3783
	17.528	10.5013	17.5141	7.86679	8.80984	24.7251	7.1639	31.1846	5.26496
	4.87713	18.2753	17.2746	12.3074	16.6983	14.2178	13.9517	32.2916	17.0585
	20.49	16.2644	13.1323	15.8213	14.0534	5.47722	20.6892	10.6092	10.6715
	13.329	7.24777	22.5327	6.24611	6.97558	17.7402	9.17315	5.47194	11.8692
	3.20726	9.8212	10.1737	19.0264	16.9237	20.4988	18.2283	26.3821	25.2541
	14.4148	18.4263	11.7776	18.5304	9.11082	15.3556	20.9492	16.8179	19.8938
	11.9523	17.1225	9.435	7.51109	9.8512	13.7867	9.55956	18.3618	14.5691
	14.8872	13.6013	14.8994	17.7673	24.3356	19.712	6.881	20.8464	19.048
	18.7516	8.71757	18.1141	15.7883	21.6565	19.7016	14.487	24.6313	15.0523
	27.8686	12.4131	16.1173	12.792	11.3577	10.8882	9.0245	35.5744	9.58698
	20.6467	5.56107	17.3142	17.5428	22.0397	22.9631	11.3333	8.57056	29.0147
	8.84535	8.66964	15.7278	20.1116	16.2263	21.253	15.8162	16.7065	23.3959
	5.82045	18.2703	14.8015	12.6592	11.4406	11.2905	15.1752	19.663	11.3351
	21.0819	10.0325	7.96139	12.5306	5.90502	13.2997	9.41073	21.8522	14.2548
	17.5756	14.1564	14.4327	14.0788	14.3569	19.3422	14.1519	36.9097	24.6207
	6.88248	18.576	14.7975	19.5532	8.57867	20.7244	4.87361	13.6497	13.1385
	13.6763	18.7263	14.6588	18.1486	18.5908	1.91042	12.3854	19.3342	8.43622
	9.98392	9.65483	16.16	8.80558	20.0438	10.5661	21.3905	18.9938	26.9162
	20.5716	14.092	14.7375	18.9206	13.8562	12.299	21.3398	15.5535	22.3445
	22.6548	11.9796	14.8318	9.34491	9.48071	19.8592	5.33746	17.9254	17.1307
	21.268	11.2521	9.85614	13.2773	15.8675	14.9244	4.53718	9.29035	15.296
	17.9156	16.4458	11.7882	16.0888	15.2108	9.24234	25.357	10.2064	25.1752
	12.2185	13.6115	25.626	20.3798	12.8657	23.007	18.3787	31.1747	34.7393
	24.7219	20.6074	12.1418	17.2779	14.6512	21.2446	22.5165	22.077	27.428
	22.7733	10.8792	14.8093	11.8952	13.8853	9.0569	15.1225	23.8202	3.38557
	17.3718	9.51648	18.5138	8.43534	22.4163	21.4315	9.34521	10.8692	8.98004
	15.107	21.922	17.1381	22.4677	17.9909	18.5206	24.6767	13.1535	37.5961
	5.91108	25.6507	3.57806	22.4837	15.1907	12.4322	23.9235	4.80104	30.2722
	20.1321	13.541	7.52547	12.2699	15.8421	12.6905	11.0339	29.9989	12.2013
	9.18619	10.1834	7.88667	19.4429	3.11368	12.5382	13.8515	12.8305	19.9515
	12.9901	21.6026	10.0562	11.3407	4.02933	7.33605	24.4689	19.2169	7.82044
	16.1057	12.3262	12.8195	22.3089	4.2702	17.3736	17.6283	26.8233	12.7439
	13.3676	4.02747	17.9676	12.9901	11.2827	9.52758	11.0226	13.8878	9.48628
	16.2653	16.6125	18.5416	14.6368	17.2925	21.3375	19.0797	20.0597	18.8148
	15.714	15.8451	9.44508	14.1929	14.8051	12.8397	16.6547	28.2256	15.8341
	19.3339	11.357	13.6188	16.1535	14.1073	18.5695	10.2658	22.7303	8.93971
	9.08084	18.8841	18.5958	12.8885	3.76571	8.83433	14.1065	21.599	7.77167
	11.569	11.172	9.07828	18.8782	16.2521	15.2364	6.96396	30.8268	13.6403
	25.194	22.9001	13.8353	18.398	19.306	5.54895	21.4432	11.0303	8.74781
	9.09789	12.3969	11.7785	27.406	13.9341	23.2144	22.2181	11.177	18.3691
	16.2698	12.2443	20.473	8.35472	23.8663	16.1124	4.32947	30.6321	17.4734
	4.38706	11.7751	18.9942	12.0105	14.7928	21.822	12.1923	32.9171	7.99812
	26.0219	21.2218	3.9196	15.9065	26.7288	24.7936	22.9641	3.66962	19.6276
	17.469	17.3695	12.0939	5.49729	23.8487	27.5462	17.4529	34.3998	16.4631
	28.6669	20.8041	14.6871	17.4218	17.151	18.0024	11.393	9.75018	16.0128
	16.4399	13.4471	5.43615	12.4479	3.33146	11.8293	18.3373	22.3621	12.5786
	8.2843	3.98766	19.053	12.5571	2.62003	9.19889	22.1513	31.7158	28.5235
	13.0279	6.46495	22.5465	23.645	12.9582	21.2333	7.72165	3.0963	25.1348
	7.37029	7.13793	22.3363	26.5019	18.9822	18.9787	6.61928	18.2598	10.9173
	18.0318	10.1553	10.6644	5.42064	16.1853	17.748	21.6193	30.5063	32.297
	17.1256	7.54385	14.9913	23.9281	15.052	17.3311	15.8196	19.6656	17.8567
	18.045	10.4538	22.8417	18.6664	5.5294	21.0108	6.48945	25.2291	23.4941
	24.6573	11.0179	22.6702	11.0347	5.88899	19.3861	16.0711	9.94793	18.9957
	16.4421	18.4534	24.7652	19.8655	11.3303	13.0372	24.6947	22.3255	13.0143
	22.075	11.9053	25.5813	21.5723	20.5675	19.7344	13.603	24.933	13.9933
	3.10906	7.92821	14.8623	7.72705	14.5478	19.5824	18.6525	9.23677	21.207
	16.932	14.9691	19.2165	23.7179	14.3702	23.1697	22.3138	27.0235	7.89629
	12.8145	5.1708	27.446	16.1363	5.35316	14.0717	22.2804	3.10635	11.2413
	18.5896	9.25562	14.9629	29.5208	14.0606	24.8186	24.8752	31.3269	19.4103
	6.09395	5.48965	13.7108	31.2782	17.4724	26.2082	22.1895	30.1141	23.224
	26.0563	9.60647	13.5352	12.2175	17.1802	15.354	7.21566	8.70004	15.2541
	22.6047	10.392	13.0571	32.8822	15.3398	10.5389	15.4232	32.1157	21.0659
	25.1735	9.54151	7.81758	23.5505	7.05841	24.0413	24.2442	6.88643	18.4108
	15.0213	13.3154	5.33631	3.68513	17.0341	29.4941	14.072	15.5249	25.1121
	18.3131	12.9139	23.9686	20.0867	3.75488	16.1885	24.5318	30.4946	14.3345
	8.32372	7.92267	12.0438	9.88755	6.14114	22.649	17.2709	16.7495	11.3546
	17.8233	15.3269	17.8154	23.024	13.2148	3.52301	9.66364	25.0242	1.87277
	23.1029	13.1892	22.5844	22.7824	18.3116	29.3716	22.3123	32.7941	27.0136
	17.3485	13.5745	8.97809	12.9962	15.1623	33.4781	19.043	2.96483	21.6469
	25.0295	10.7253	14.2596	25.7534	19.8298	28.5927	11.1201	26.2007	23.5358
	17.464	8.51548	15.934	21.2379	5.10725	9.95185	10.5137	34.5442	23.3385
	15.8176	5.38673	16.4382	14.958	16.9057	13.8117	21.7262	7.60869	14.6969
	23.2176	10.443	13.3448	20.4914	17.0886	21.434	13.571	28.2477	9.85356
	25.8692	18.6803	19.1935	15.1618	6.77399	9.97201	10.4033	17.3905	11.3211
	27.9915	5.19613	9.48187	14.6627	14.436	16.0826	14.5413	6.5822	10.338
	14.5495	11.8969	16.8759	11.2297	16.0264	1.96167	16.1549	5.07695	6.08376
	12.8383	14.5896	18.4115	19.5975	11.3297	18.6026	9.25147	5.07405	12.3851
	19.9828	13.9347	4.50987	5.64155	12.7358	16.1045	1.78252	7.57951	5.46495
	18.5147	21.3095	10.8506	20.6633	16.862	4.60003	7.80864	7.93985	7.14708
	23.2258	7.38098	12.9104	15.0933	15.0308	14.3818	16.5631	14.7491	8.24932
	27.3079	17.5128	11.976	18.0079	15.081	17.0687	18.0392	15.9523	7.07808
	18.4201	19.9489	14.8208	17.3056	14.4708	12.2946	7.37245	11.7224	17.7374
	11.0152	15.2395	16.3451	5.06147	12.0112	12.4676	9.28221	11.2772	6.06028
	17.6888	13.7095	20.5	13.7347	19.4288	11.2548	10.6416	12.5507	16.0996
	14.008	6.29946	16.3166	15.9907	16.3558	15.24	14.1187	15.6366	9.24474
	20.4853	9.34467	17.015	12.056	15.8907	10.7919	9.3669	23.4536	12.2544
	14.4149	14.4404	25.049	20.6991	16.2688	11.8635	13.6395	14.0773	12.91
	19.138	11.9555	19.1723	7.678	18.3301	11.2019	20.7457	20.8894	11.7437
	11.2572	10.8342	13.3684	18.2356	17.6981	9.91186	14.5538	19.9217	13.3359
	10.2672	19.5833	17.8994	22.1055	11.7897	11.9663	7.80015	8.24679	10.0415
	15.419	6.791	9.97725	12.2469	14.6553	16.5252	4.44687	3.49067	14.5503
	19.5222	12.2917	15.7441	10.9774	25.2216	3.59124	21.5146	5.91041	14.1951
	18.9718	9.35482	5.97789	11.451	25.0896	22.0417	14.6437	13.6227	13.5894
	13.3586	16.5656	18.9256	16.218	6.87209	15.964	16.5147	8.1957	8.64551
	13.3639	3.92389	19.8645	5.64598	21.7462	3.87527	15.7547	16.1451	10.1566
	11.361	16.9527	16.631	13.4238	28.1435	20.4354	8.15264	16.7712	15.3097
	15.015	16.8495	17.913	17.6556	23.3264	23.6701	15.0756	5.48366	15.7246
	13.1776	12.8578	11.933	15.1145	22.1507	18.754	23.3752	5.13249	17.1154
	17.2476	5.48995	12.5503	13.4066	23.3062	16.8137	16.1776	11.131	7.30057
	12.3953	12.2874	22.5993	21.8186	10.4162	2.92613	19.7425	5.04217	8.06304
	14.8301	7.54906	24.9025	8.38002	15.7298	14.5239	15.8337	13.7736	7.63848
	19.8078	19.0675	23.844	17.4904	27.3886	17.8853	4.61894	14.8166	9.63192
	14.6237	16.1027	27.505	14.8517	29.0667	13.7688	15.3154	8.13593	21.117
	15.9387	8.57433	14.7089	17.5363	5.74078	23.9614	8.13294	9.44567	10.3098
	11.7124	18.2971	19.9068	10.726	26.0253	17.7137	10.5952	6.95521	17.9121
	18.8128	9.62073	19.2666	11.5108	13.7841	4.70491	25.7217	11.8014	16.0229
	17.1049	6.58678	20.0328	6.83992	7.00444	22.2596	26.1088	19.373	9.15831
	7.16689	21.9956	27.7973	10.6789	15.8391	26.7087	10.0921	9.08142	9.48096
	6.68335	13.2665	12.9758	17.379	25.6091	16.9188	8.35162	10.3634	11.6097
	8.17878	8.36697	14.5885	13.9368	11.6448	19.7467	18.0247	12.5478	9.21202
	13.1098	15.0968	13.2478	15.497	4.60057	3.22913	18.3715	18.6492	3.14682
	12.0369	18.7522	16.8998	17.6918	13.2563	12.0437	5.93956	18.1729	15.2512
	7.38865	14.8083	9.48301	19.4287	19.13	13.4393	19.4353	9.71494	6.87181
	9.73408	24.0909	15.4765	4.74158	29.4269	17.8876	22.2356	15.1623	13.9783
	7.20391	9.81266	22.2791	12.8022	26.8106	15.8538	13.8406	11.2835	20.9188
	12.1466	14.33	8.43152	15.6055	16.2125	18.3656	13.5679	23.6923	12.2894
	14.3442	15.3328	18.0078	17.0956	21.332	22.5152	20.7969	17.547	16.7334
	10.0276	26.6093	10.7715	8.99331	12.2594	13.6938	17.6881	20.8449	15.7143
	8.06068	15.628	9.097	1.99875	16.6467	20.3043	19.5035	22.3339	10.6
	14.5736	17.8671	15.8082	20.3685	5.46706	16.0784	14.9776	7.45462	7.03193
	24.3899	3.71422	12.3147	22.4738	13.1735	19.2615	16.1787	9.81437	12.3544
	16.5045	16.3333	14.4947	7.97024	10.6135	15.2426	18.0413	18.2424	3.62924
	10.6381	16.2615	10.5017	17.7861	18.2227	19.968	13.8667	19.8585	7.34863
	21.6387	6.6646	9.07428	8.95085	20.6509	20.6101	8.96603	18.5907	14.2418
	20.4659	12.9908	17.0854	14.6545	19.1875	8.05126	8.46946	12.1052	16.7782
	20.5145	3.51235	24.6084	13.7843	25.7077	7.91795	19.5795	21.3497	20.5795
	20.6693	14.595	15.103	10.5218	25.3325	7.55668	13.9196	12.9224	26.4384
	12.3111	24.7872	16.4858	21.4888	20.0907	4.68311	22.1764	17.1498	16.0998
	23.2699	18.8676	10.2466	22.5729	11.1686	13.9285	15.4882	16.8909	12.6667
	19.7619	22.7197	9.94442	9.07816	13.0774	26.2401	19.7064	16.4404	10.9826
	5.59539	10.0368	13.6486	17.8592	1.96864	15.7468	5.81998	10.0042	11.6616
	18.7292	19.9043	7.74611	9.26736	5.10482	12.5913	26.7806	20.9294	18.6198
	12.5513	7.36731	15.1023	15.6701	9.1666	16.5102	27.6459	10.7047	18.4491
	16.1502	17.3525	19.538	12.84	18.9207	20.7391	15.8076	19.3159	18.6858
	16.7291	11.5963	14.7409	11.296	11.4364	19.5044	13.2737	20.073	18.7804
	31.1744	16.1096	13.5275	19.2009	18.4845	14.4187	22.1597	5.23256	16.9783
	24.3338	5.18753	11.6088	13.7518	10.2249	22.322	23.3303	13.0888	8.93018
	6.94591	23.853	21.0642	11.4968	21.8581	15.453	19.0547	12.8036	7.91374
	25.0224	18.2136	20.5398	18.7909	23.8383	11.094	12.9988	15.9808	15.7795
	16.1306	19.3342	22.7723	9.60684	23.9204	12.4068	16.767	7.36149	22.1754
	15.8784	18.1108	25.4815	18.9281	24.8757	17.0344	18.7965	20.8133	25.8695
	11.5862	14.28	5.21385	12.7501	26.9888	15.6905	14.0763	7.0499	31.0982
	14.6253	15.2256	5.37356	16.1487	17.3189	30.6287	4.41902	8.52816	9.03231
	26.2417	19.275	10.8436	19.079	11.3751	18.069	13.6169	13.8242	11.0563
	7.93524	6.69292	10.1584	26.8593	14.439	23.9632	21.6181	10.7525	7.83934
	26.1592	15.2157	9.35785	23.693	8.52583	17.0213	21.5149	9.47244	9.40252
	20.3285	4.80457	13.6865	19.1233	28.7362	21.1578	8.78702	17.1114	9.15708
	26.2289	15.8837	9.07194	22.7081	22.3918	17.0861	21.4201	7.07174	17.391
	21.5061	19.967	15.7904	13.8875	14.9173	20.7886	17.7984	14.4285	6.82716
	14.9616	15.5091	13.3005	12.353	15.8422	18.152	21.9559	6.79349	10.9383
	27.7381	18.5702	13.5944	11.7085	20.1468	20.6327	21.7905	14.5005	13.7007
	19.5779	15.8307	14.7151	13.2551	15.6775	10.5367	9.46192	16.0452	17.3547
	22.6491	13.3874	7.67596	9.27981	17.1353	22.0733	24.8297	11.2197	24.4177
	20.5136	16.9748	7.15608	14.6038	4.04242	14.7907	21.6187	20.6301	11.2337
	11.7343	14.2509	9.29638	9.92884	8.56328	22.4345	22.1782	9.53148	18.7831
	14.1476	15.8948	19.0373	9.28632	20.1015	14.7928	15.6304	24.5005	20.18
	12.7106	14.4119	17.8588	9.97141	11.3949	23.989	10.0653	13.2305	23.5673
	19.4574	18.3456	10.1756	9.94748	12.1386	19.9562	4.10181	18.2275	13.1455
	12.6346	3.24465	17.8654	12.9764	19.3188	17.8703	22.9398	12.8161	14.2874
	18.7992	18.3293	17.6769	6.09017	8.75432	23.4444	19.1433	15.136	23.1573
	13.7782	15.5555	10.0228	14.9277	26.944	14.5676	24.3438	19.2669	8.1335
	14.7086	6.57913	18.1451	4.63734	19.35	4.05598	20.8373	12.7114	22.5703
	6.46353	16.3192	20.5074	11.7299	12.9082	15.0553	21.1023	23.8714	15.6497
	11.3222	21.2954	16.9577	6.93694	15.5777	6.70294	26.7338	12.8941	8.11966
	22.4158	20.8929	17.5993	16.4726	16.9549	15.9658	24.5127	7.56814	3.4775
	8.81914	13.3771	11.8741	8.90464	14.1802	1.65004	7.84727	21.1587	7.00378
	12.2688	14.3457	17.413	24.5879	12.4057	12.7349	24.2271	9.5919	15.5754
	14.9456	17.0767	20.273	2.00916	10.6603	14.1419	17.304	16.7645	7.96496
	9.39628	10.2205	21.0119	14.9652	11.6799	16.386	14.2402	19.4996	21.9697
	11.9047	11.1427	15.806	11.8062	13.0224	5.4663	24.568	11.6457	22.0701
	19.9107	10.1632	17.087	3.99145	8.90773	10.6151	20.1436	10.9178	17.0442
	8.87418	18.7883	12.8251	20.6364	5.0743	7.70962	26.4114	10.2923	10.5381
	18.2706	17.9819	17.4117	11.4855	5.78469	13.686	16.6299	14.5268	11.5594
	17.8082	10.2702	8.80495	11.0988	29.0484	6.86778	20.3958	22.2819	5.04433
	10.7012	8.04942	15.2289	21.1915	11.1692	14.3599	6.7306	6.38571	10.3794
	20.0755	13.3679	15.9139	6.66944	25.1058	18.9228	13.1683	20.9084	6.73741
	6.91902	11.8782	12.1172	9.58579	20.0183	21.1333	14.369	15.3078	16.2873
	11.5098	13.4306	14.9554	11.342	25.4345	5.87917	13.4293	14.1533	14.9096
	16.9114	23.2121	17.8758	4.36354	18.8123	12.2028	8.33616	7.49254	13.7017
	12.4234	24.8841	20.6506	16.642	16.0552	13.1759	2.76129	6.85543	12.7899
	22.0627	14.8309	21.1446	15.1251	28.8737	17.0888	22.7753	22.6897	10.1775
	11.8461	16.6971	23.6608	25.4173	8.07603	8.40615	9.92638	9.9028	18.5003
	16.3147	13.8833	29.8513	15.9563	24.7781	19.4029	14.2111	16.8967	10.6923
	24.3472	19.3212	13.7266	3.07531	17.9659	20.68	15.9173	17.5381	24.6994
	10.8825	22.3514	6.39694	9.47437	26.2332	11.9375	3.93341	4.86211	25.3557
	4.23085	14.6124	30.4978	15.4249	22.0785	25.1029	15.2383	15.5322	19.3046
	21.4147	18.789	16.9926	21.6365	18.9259	22.8349	18.9262	10.2651	10.7988
	12.4744	3.1042	12.3069	31.8189	22.2606	14.1145	19.4666	17.91	10.035
	8.58754	5.79187	12.1099	7.37039	5.50334	15.5105	12.7464	7.40568	3.58746
	17.0435	7.66182	17.6217	13.5107	13.395	17.7442	9.31132	13.7934	17.7324
	13.0556	8.88675	17.9936	9.95105	10.9638	6.88676	21.8412	23.4928	15.9361
	19.9642	14.3561	10.2954	10.1592	18.9603	9.80842	14.5489	25.3861	13.3539
	9.52418	15.4806	19.3953	27.5578	17.2123	6.60687	19.5767	17.3298	14.6543
	10.9695	8.29162	23.3515	25.7885	17.7423	12.0524	10.8397	15.1486	8.13481
	14.5184	6.29413	15.231	25.4043	11.9912	13.1555	12.4481	11.3861	8.57066
	6.41815	7.38188	17.858	27.7984	22.1941	10.0503	6.80686	9.79705	8.20301
	11.1943	16.8531	19.253	22.9909	18.9437	22.9293	7.86648	10.8599	5.75907
	9.57933	18.4286	28.3242	5.17508	15.7681	18.4518	9.05531	0.939453	17.9175
	22.054	13.3888	27.716	14.1949	11.2429	2.30368	3.43626	12.913	15.6686
	10.8811	14.1212	28.4508	11.6782	13.1181	13.3025	13.7671	18.0176	15.3941
	14.6762	14.9538	8.25857	3.65666	15.8507	20.8416	11.9592	23.6696	10.2986
	14.1653	11.6784	22.5835	21.6095	14.0614	17.3675	13.5054	14.6455	13.643
	15.9894	3.85005	9.07744	10.0517	13.3996	15.4589	15.2691	15.4532	9.11439
	22.7861	16.0975	27.8121	13.426	20.4748	23.0433	11.3411	21.6085	7.52363
	10.9441	21.1455	26.0321	21.1943	16.7309	19.3472	14.3015	10.4467	20.3098
	8.01366	17.9731	27.9036	13.2303	18.4569	13.6569	12.1064	17.1584	12.3148
	13.7214	21.2969	19.7305	24.4122	15.4801	13.136	15.801	9.88723	24.1667
	20.4888	13.2161	23.5956	18.5502	4.31688	10.6533	8.67538	11.7051	16.7017
	5.90158	15.9229	16.5563	22.3183	4.20285	13.1959	21.4475	9.1473	22.378
	15.5255	13.3696	9.28222	20.6428	10.5321	15.7871	7.66349	20.1074	18.2346
	16.0813	15.1356	22.7664	13.3061	21.5216	17.6541	34.2293	5.34776	12.2627
	7.2223	10.5578	19.7164	6.24536	24.0557	3.60974	6.54361	7.68533	11.6618
	22.5688	13.015	21.2055	18.6066	16.6941	12.7498	26.1033	9.47616	15.9857
	9.15213	19.7561	20.8637	19.0235	10.4567	18.0822	26.7782	17.3695	10.7517
	6.63314	13.601	15.7337	14.0122	24.4083	13.9189	27.0372	18.4879	20.7627
	13.0128	8.73833	19.2448	9.2848	14.9938	25.9481	26.9308	16.7803	16.3661
	26.5966	22.0139	19.1889	15.6182	20.7236	19.9443	11.2307	13.0775	8.74943
	10.0461	15.4217	13.9533	19.6726	6.93635	10.8215	19.0145	22.9041	35.4593
	13.969	9.12847	12.0825	11.959	18.3491	10.7565	16.154	12.339	34.3607
	9.41594	15.7831	7.54098	22.099	20.361	13.7453	19.144	12.1201	32.9038
	20.0042	19.1469	10.4892	23.3572	15.9623	1.65801	15.0975	16.8492	26.9426
	6.72127	8.372	6.22517	10.4664	6.25721	23.1638	19.3158	17.4695	12.5685
	11.2853	20.0432	10.3364	26.4792	20.5094	7.4512	10.1276	22.3286	11.8434
	7.82429	10.1676	3.62117	17.6765	13.1503	24.7269	6.12704	19.2133	13.5933
	25.2079	17.0471	12.0207	20.7728	18.1816	8.69236	12.0078	17.4386	27.6795
	11.796	15.8686	20.7412	20.1142	11.61	3.95688	33.7253	23.037	18.6537
	15.5236	17.2931	15.9121	25.2764	17.5228	14.3491	6.01663	24.7198	9.53828
	16.5755	4.72074	21.662	11.2445	20.4318	12.0251	23.5623	21.5071	10.2069
	9.69469	13.2934	15.5161	17.3808	4.51671	15.4715	28.6224	12.4632	24.6992
	19.0556	5.28219	14.9133	22.0504	14.8708	11.2597	25.092	7.19997	29.1583
	9.33549	11.9105	16.0278	13.4109	11.4983	14.1698	24.185	4.04286	25.453
	21.7995	13.9396	15.1924	7.33193	16.4963	15.2146	12.5475	11.0679	22.5433
	14.5147	9.282	18.9704	11.9481	21.2494	16.0065	31.8728	11.0413	9.27767
	20.9713	17.981	7.87093	23.2722	29.6287	11.7805	18.6219	12.359	22.7204
	7.7618	10.2052	12.9747	7.75981	14.5884	18.8969	15.3545	18.7487	22.8785
	15.0997	19.1653	22.2456	23.248	13.3537	9.47865	11.1542	19.8098	31.9973
	16.9463	6.54421	9.30005	13.8792	14.3027	16.3115	12.3595	19.644	28.0338
	20.3061	12.8198	23.8176	16.8128	22.4362	15.5821	23.0256	13.9214	8.89655
	17.408	17.1391	17.1373	23.9121	26.3836	13.3934	20.7905	7.01937	14.5429
	10.5213	18.2438	7.91665	19.1683	15.5614	16.5164	24.3761	24.2725	21.0156
	7.3293	18.2244	7.16018	18.0404	9.6069	12.8107	23.1729	24.6662	28.7488
	17.1338	6.73653	9.67273	13.8151	26.6167	24.0185	23.8201	22.022	24.1339
	20.054	18.138	5.65895	20.3766	10.2727	21.2131	10.0013	19.9439	14.1633
	21.1186	17.2851	14.3295	24.0378	16.6998	24.0108	15.8386	23.8849	17.8425
	24.4718	1.23343	18.7387	12.911	29.9133	6.92825	8.17771	21.6277	20.5533
	23.6363	13.268	9.29779	10.4004	19.7314	26.0144	13.2277	19.6132	16.9363
	10.7453	15.7192	22.0065	13.7219	28.5858	9.72651	17.4274	17.8454	23.0402
	10.5888	18.207	13.8102	27.7892	15.1706	23.7223	14.0211	9.24772	14.621
	10.801	12.5798	5.08559	17.0282	12.4167	12.4253	19.0338	9.1327	7.50395
	23.632	10.2065	12.4555	15.4129	16.0894	27.1561	16.9665	8.15764	17.9418
	18.3766	14.3681	13.7645	11.1082	23.1122	24.8879	6.59781	6.03508	15.6977
	25.7891	16.7142	6.29135	20.9606	13.6647	15.5859	16.4765	6.04963	25.9545
	29.8898	14.8332	14.6881	11.4853	27.7968	26.9921	16.8897	7.92227	24.5856
	12.8123	10.9772	9.63381	21.1848	10.9863	10.7609	15.7877	3.90483	15.582
	20.2531	14.9789	5.53099	22.3546	7.34765	15.3439	7.66742	5.44322	7.58742
	10.9001	11.1455	12.7093	8.87244	9.28617	6.91349	11.6535	14.3918	10.62
	15.9331	12.2387	12.7349	4.65509	22.5718	6.18729	18.4066	14.9243	4.15421
	17.3402	12.1454	7.62062	6.96851	12.8771	11.4523	15.1116	5.22809	19.9551
	12.5794	6.94624	15.6018	5.68888	19.141	23.0043	11.3263	11.5493	10.5099
	5.91462	15.8012	4.26733	11.8846	13.545	14.7056	16.2142	17.5871	6.76666
	17.5388	16.1435	13.4467	9.95833	9.80343	12.6433	15.0682	17.9552	20.8948
	15.3004	17.0096	14.9922	6.57294	5.53721	8.91028	7.65645	16.0004	12.0377
	16.3521	11.5555	14.6337	8.56445	10.6587	4.98315	18.3336	8.98787	9.98504
	23.244	8.51942	19.0244	20.2326	19.7147	13.776	4.75126	11.2163	18.3801
	19.2834	8.24902	13.5814	24.8829	18.0277	9.04155	8.88648	18.0622	19.4913
	12.7611	10.6626	6.7048	22.1306	18.0049	18.683	7.12522	6.75272	8.16559
	19.6318	6.75735	16.0015	25.2465	19.3883	28.5699	15.2907	8.38844	24.9112
	10.9262	12.6372	11.3083	19.9453	18.4723	15.9875	17.9226	21.1571	11.087
	11.4366	8.81061	19.2602	15.1204	16.5056	4.7633	4.2048	19.8442	16.1101
	19.5479	18.4133	18.0363	19.623	10.89	7.11871	9.66169	15.2682	6.06456
	25.5516	6.1408	10.2966	19.6006	11.3649	17.723	14.7459	18.9168	15.7504
	14.3526	17.1269	13.7658	26.7528	15.7557	12.3593	18.3683	12.8265	11.4285
	21.3254	18.4262	10.5813	21.5145	15.518	21.4985	14.5656	8.48581	13.2034
	27.7591	15.7729	16.358	25.8444	15.4677	30.3839	13.8882	15.6868	16.7667
	21.9391	23.0659	6.45989	17.1068	9.07082	18.5828	15.2215	14.5969	7.52811
	5.64723	20.2417	9.64533	19.9555	8.2984	7.58658	17.0859	16.195	21.1475
	16.4793	26.8649	15.8026	23.145	8.0514	9.75798	8.79079	17.3521	9.51404
	16.5818	15.4904	22.1941	12.6856	25.9925	11.2504	11.5343	23.8055	10.8068
	24.5757	12.5494	13.6474	12.5771	14.7788	11.2487	6.96846	13.2703	24.5371
	14.3652	12.2267	10.3992	7.954	20.6828	25.9848	14.1795	13.2954	15.2004
	14.9521	17.8796	9.49336	5.27899	12.0843	21.5431	17.7756	28.1949	9.88178
	24.9541	16.7158	9.76502	13.6501	8.68988	16.6698	3.8238	22.0518	14.0636
	15.447	20.9207	9.11037	11.404	11.8136	14.0781	6.54946	12.1096	12.5179
	17.1064	15.8573	12.4851	9.33538	25.8885	11.1059	8.93634	12.1094	23.4789
	17.7339	6.21396	23.176	6.50231	15.7238	19.9285	13.4058	26.3541	8.81823
	17.1334	15.0752	16.5978	16.1417	18.823	11.8945	12.1911	5.02191	10.4117
	16.3325	9.69797	16.5237	11.736	19.7384	11.7083	11.5404	10.3349	22.9337
	2.43635	21.0634	26.3598	7.36204	22.4287	3.75144	11.2722	18.6613	15.474
	14.7335	10.7974	11.358	10.8583	13.9885	15.5518	16.4176	14.9657	29.8835
	12.7487	6.90673	8.47229	12.7241	22.6508	20.4247	17.0635	15.6566	17.6591
	19.1006	11.3374	12.8385	14.531	10.1372	22.1597	5.65521	15.4456	22.0075
	16.3307	8.75341	15.0424	12.8568	18.3606	14.6039	7.86089	14.1726	12.7253
	9.64979	11.7463	12.8511	11.8773	21.5932	21.5197	7.34141	29.1051	14.3869
	26.0231	9.75344	14.4829	13.9269	11.9974	31.0205	17.3617	27.6298	28.2624
	15.6667	16.0883	9.08048	9.32506	22.738	21.8496	10.3224	20.8454	21.4198
	18.7408	7.82833	13.1946	16.9212	13.2727	14.954	19.9928	14.331	16.4279
	16.1286	8.21999	10.8345	15.6207	11.7041	10.6917	13.0858	23.4174	7.44649
	17.9609	15.837	17.8404	5.28849	13.7673	9.31638	9.26366	12.2172	11.9484
	11.0422	24.346	10.8232	16.0207	8.33118	3.61945	11.8415	7.92907	10.2656
	5.15048	18.2813	10.0628	26.0659	16.8741	16.8724	18.8342	6.64862	15.6481
	9.5108	30.0923	14.1954	24.4235	23.8524	14.9132	6.9981	9.49293	14.1379
	11.4435	8.7943	13.8709	20.081	17.6076	20.3288	16.7267	12.9998	22.9282
	19.4168	10.9087	7.19774	15.4057	13.9763	18.4442	15.4304	10.9633	16.9735
	12.4971	21.6958	2.87106	14.5191	26.8017	20.105	9.22991	12.5322	8.33003
	20.2235	18.1242	12.6079	16.8516	24.6571	19.4929	9.50611	6.16991	12.1252
	7.61167	12.9589	9.10816	9.60965	6.77864	16.6875	15.3376	18.3074	15.9069
	12.6136	21.7781	13.4263	17.9	16.0579	9.65002	8.53158	22.0395	18.9966
	8.36289	12.0077	13.0138	20.6789	19.5705	18.2408	7.25523	13.8281	20.3137
	16.5196	7.51107	21.107	22.8725	19.5254	15.7713	16.9648	10.7213	23.1119
	10.7183	17.1069	24.124	19.6146	13.5516	21.0041	9.84864	14.8712	23.5842
	10.66	20.2231	12.0671	25.45	8.29634	20.6489	12.1777	16.7654	23.6109
	5.01618	6.10299	12.2458	6.96878	25.5802	17.305	17.168	6.96105	18.2008
	14.6277	19.2427	10.7581	20.7569	22.6982	17.0708	10.2932	10.6008	7.82603
	12.4908	14.5992	4.82497	9.16775	13.2265	16.717	6.44222	17.5363	17.2522
	12.7859	25.8349	22.1491	27.1521	15.7597	11.5644	4.61432	14.7728	9.43877
	9.67646	14.0381	9.09324	5.81402	29.7284	6.08639	24.0465	14.9744	10.4966
	6.85167	11.5373	15.8151	7.95419	20.6012	4.96834	13.1059	16.8221	10.0777
	14.7203	13.5407	16.2544	24.6055	22.6131	6.24026	13.1511	12.8507	5.27634
	8.59169	12.3873	9.78191	14.6334	19.5123	24.6314	23.4253	16.4674	13.629
	17.846	9.19777	14.1915	17.7657	17.2146	22.6145	16.746	8.50568	18.6879
	6.30819	11.5924	12.7292	24.1973	22.0797	11.6685	6.93712	24.0668	6.5543
	7.99861	13.9644	22.7721	22.6936	13.8569	7.40893	11.7345	27.4224	28.1827
	14.3222	22.7141	10.038	4.53315	9.44841	8.37192	19.4454	6.18334	20.4154
	22.008	25.1928	20.9398	21.2599	25.9902	11.5583	21.9042	11.8037	7.23174
	14.8086	11.4588	12.5471	16.0819	20.1448	23.8259	13.4716	16.0915	7.19438
	18.8591	20.4488	21.8062	14.7106	19.7295	22.3996	12.9583	9.05177	22.4034
	4.14201	20.4943	19.3785	24.6474	28.8701	14.6279	21.6283	10.5979	15.8059
	10.9569	26.2595	23.049	18.5256	32.5095	6.95972	12.7569	20.2538	31.8746
	11.4523	5.05629	18.8146	18.7827	19.9818	9.82986	21.7092	15.6291	13.9316
	10.1628	16.2429	12.1871	12.7161	14.5642	23.8888	20.5842	18.3634	23.2321
	20.6779	15.5649	24.1002	10.9722	12.699	21.771	9.43947	9.24948	20.64
	11.3405	4.56873	21.6044	20.8995	23.822	11.4069	13.2787	14.5231	8.71432
	6.26376	18.5062	15.8937	16.5659	23.8109	11.5717	9.18281	21.8086	29.0834
	8.95281	20.4615	9.66142	20.7513	31.0941	28.1289	18.2715	22.9207	12.7789
	16.9553	17.8882	11.4017	21.2723	27.4852	25.8754	18.9137	14.1057	21.511
	18.1153	6.41583	11.8112	19.1025	16.9163	13.3777	10.0326	15.5897	11.8133
	12.8943	17.3001	11.4109	4.84105	13.1567	9.63051	14.7654	30.2366	31.6586
	11.234	17.0364	15.2049	15.5585	4.41931	2.87476	11.4038	13.0822	19.2285
	10.6999	15.1379	9.5809	10.4654	33.3141	15.9087	17.6582	23.6496	16.5639
	9.82125	26.0416	13.7535	21.5485	28.9283	22.3715	14.8162	12.2822	27.2127
	16.0015	17.9762	14.2455	21.4346	31.3594	13.2812	13.1155	19.5737	16.8111
	17.6447	12.2217	22.1584	19.5136	25.2289	20.815	7.14377	21.5848	11.1145
	8.38505	20.4633	19.9076	22.0573	19.6952	12.3434	10.1879	23.8599	24.5792
	10.8893	3.60392	7.16773	6.96833	10.8147	15.6974	6.82698	6.62197	16.1922
	13.2022	14.4456	17.5352	14.9813	8.11718	9.36016	11.8166	11.1289	13.9307
	6.74268	9.61377	10.5575	9.25775	16.5186	8.01277	9.85016	13.4904	6.66566
	17.935	8.77537	18.3287	4.92364	22.1185	19.9065	12.1581	10.8286	13.7686
	14.73	9.97611	18.4675	13.1388	16.9846	8.85204	11.7347	5.87436	8.95327
	17.1428	16.2294	24.291	13.3782	14.333	22.2877	14.8615	14.0841	19.6372
	10.6648	5.08152	11.9895	23.2333	13.58	18.8759	14.1138	19.3251	6.00526
	7.35768	18.2071	4.48026	5.49786	15.9874	8.76084	12.5833	11.866	9.81667
	5.68535	10.5868	8.07609	11.0896	17.0546	14.7422	11.9486	6.75022	11.0914
	9.76026	15.6018	16.9938	20.4184	8.15051	24.462	5.72916	4.6786	18.3046
	13.716	9.47781	8.18991	10.5504	15.7813	14.8316	5.57619	18.1842	14.0793
	13.612	10.8387	18.1824	8.66743	17.397	21.1273	10.6617	13.347	13.1711
	6.47799	13.3269	19.5729	6.50474	16.0191	23.251	6.54198	8.95907	13.4366
	11.8711	19.6021	27.3415	13.7742	18.5411	18.586	15.0028	15.2915	27.9192
	17.4828	8.45122	17.333	20.5613	20.3188	12.4609	8.55912	22.5511	20.2147
	18.0077	20.0913	11.4711	10.7244	16.4526	17.8421	8.19424	17.6583	12.6425
	9.17006	10.1704	8.31815	11.9233	18.1646	23.2447	10.2429	12.68	16.0449
	13.8342	7.04673	18.6442	14.9607	14.6318	13.3598	7.58336	21.1196	8.62693
	22.5559	12.7644	22.2572	14.3813	23.2315	26.4097	13.9387	15.3146	24.5899
	12.732	11.6297	10.2552	26.251	16.3439	4.94943	3.25519	12.2543	17.6904
	21.2663	22.1398	20.4921	18.0787	19.8697	30.2278	18.4433	18.8133	19.0358
	22.1967	15.4024	24.9994	25.0612	18.2582	26.3745	8.05935	24.3184	16.3673
	19.9771	9.62936	18.826	15.524	20.5845	13.1696	5.29246	21.4734	6.35762
	15.528	7.53437	17.0053	15.4156	21.9564	19.5626	14.2121	17.2208	21.1319
	23.1613	10.7243	10.2802	12.5407	17.4395	17.5355	6.40584	7.40491	16.6836
	14.9648	12.3326	16.9158	16.3181	3.56898	15.1537	6.30443	10.5952	12.4603
	21.7893	22.1131	22.9491	4.5233	16.1007	20.0517	19.8159	26.1393	21.1385
	16.5341	12.5029	14.4104	22.9886	13.6508	13.2053	4.50154	7.32809	11.5299
	9.41067	13.7924	12.7532	8.95273	18.1382	16.3105	12.1826	10.2705	5.06861
	10.9275	1.82727	3.75561	1.90681	18.8319	19.3974	13.8664	13.3536	15.6665
	16.866	8.32398	15.5271	13.5057	14.4081	27.7135	12.5968	8.87306	12.0858
	2.79185	13.5294	17.368	16.9979	15.2802	6.74813	22.2156	24.8959	29.9439
	15.6641	6.83987	15.5375	20.4646	21.1564	14.3199	8.40187	9.65631	17.0486
	22.1936	11.4792	18.2514	10.0632	10.36	26.1769	18.327	11.4601	18.5814
	12.6265	10.7456	10.5527	14.1076	11.1534	16.2432	15.699	14.3816	12.1118
	14.3931	10.8913	10.7389	18.8566	13.8121	30.7483	20.8202	18.1022	18.0943
	22.1256	7.07	20.5894	20.0842	12.8801	27.4383	7.15092	15.8279	8.949
	21.1661	12.4337	18.0279	16.9583	15.4328	9.04708	7.75073	13.7679	12.0597
	13.0233	13.4096	14.8142	17.3444	16.0058	18.7576	16.2552	8.21189	3.65093
	16.4123	11.1896	20.7257	25.6736	8.29368	12.8807	21.9257	32.8196	15.3787
	21.8151	19.4063	22.0137	11.9158	6.9455	27.3796	16.6252	22.0297	18.9685
	11.7862	22.883	20.4521	3.4903	6.32763	19.1682	7.31365	13.2189	19.0655
	9.72102	16.7232	8.80354	27.9545	14.7429	25.316	13.2609	15.8998	13.1129
	9.16938	13.3694	11.7171	22.8349	14.4735	24.619	15.5381	20.4184	9.83958
	10.4156	13.4832	9.48177	10.7679	1.82058	16.3882	14.5446	11.8136	15.6551
	8.30996	13.1254	12.8088	9.40849	23.7345	23.1225	20.9226	6.80386	12.0284
	17.791	22.253	21.2288	21.8717	10.8635	20.6834	5.55887	16.6108	23.6707
	3.86897	19.0151	21.1648	20.7044	13.0675	23.256	13.8512	21.1804	16.3258
	9.30587	11.6906	13.6933	24.4247	12.8801	14.3316	16.1811	13.8398	8.35056
	6.79186	23.8052	13.618	19.6682	11.3359	11.7001	11.554	19.1451	18.0097
	11.4419	12.0947	16.7007	9.79292	11.4458	7.32002	12.5028	15.1911	27.5705
	18.3192	6.9374	21.6922	4.14397	16.8601	24.9962	26.4521	11.0593	15.2092
	8.73609	14.0775	9.45548	16.4968	15.9084	20.175	23.5149	16.7533	5.36483
	14.9918	9.22479	10.5161	17.9495	10.3495	17.6095	19.2417	12.8601	10.8806
	25.8513	16.5354	15.1322	18.3777	21.1296	26.5492	16.9806	15.5881	29.1863
	8.50591	13.6288	15.6735	17.5701	23.0589	24.274	20.0764	26.2101	17.5501
	17.1157	8.4483	7.91829	15.9276	17.1701	18.7428	17.3363	19.4701	6.96675
	4.26504	15.7372	16.2901	18.7476	30.2129	22.5344	10.4104	22.0971	13.3677
	8.24106	14.7684	15.2313	6.49687	29.2501	19.9612	10.3153	18.3269	30.5004
	24.7805	6.19041	11.7391	10.3649	20.9242	28.3855	26.4782	8.16516	14.1007
	1.30531	2.72438	4.03344	14.0196	29.502	25.7603	14.5299	23.2792	7.52023
	19.2573	13.6271	15.537	12.9365	25.2947	20.813	9.11752	10.334	20.3477
	18.0647	5.5286	21.2908	20.3308	4.64815	11.0322	10.9844	33.7487	12.7628
	12.4895	17.2009	21.4947	15.2066	18.2548	25.2864	11.1551	18.5399	22.3648
	24.4395	4.1686	23.4323	16.021	16.6579	15.1368	8.92847	21.1409	22.1102
	26.6609	13.079	13.1254	22.873	8.8765	14.9073	9.55136	23.6632	6.89024
	9.21088	18.2521	7.32874	21.7293	11.9615	6.52831	22.0076	21.7496	16.956
	26.0715	18.8989	17.2552	6.06711	13.9117	4.69989	18.9636	24.1864	25.613
	15.4369	26.9728	21.6655	11.2421	12.7326	10.0882	13.9363	15.8304	14.0757
	12.0727	16.2556	22.1493	17.9045	19.5304	20.9929	15.7391	18.6009	11.3451
	8.40911	6.53839	11.3061	8.04763	15.3322	13.0056	13.0384	18.6995	11.6702
	9.40754	9.6908	12.7542	15.4021	7.83937	19.1573	17.9374	12.6468	13.1026
	17.1894	14.9439	20.5541	17.4798	8.82871	7.23536	15.2275	29.4719	4.24965
	8.98634	15.7182	17.8821	20.3979	10.1196	6.8961	13.3145	20.7649	15.8477
	13.5669	22.6508	28.9911	9.73868	11.0401	5.78032	16.6947	24.8624	12.599
	14.43	17.8453	20.9884	20.0847	16.6824	11.4715	15.7645	12.5928	11.0968
	19.9724	15.0255	22.5032	19.3043	21.9052	16.7659	13.066	14.052	24.2128
	17.2939	7.784	17.3226	24.1243	17.2631	26.4427	17.4661	24.6956	8.64974
	17.4457	10.4514	6.20014	16.3335	21.0784	22.4199	18.3871	9.43201	5.53234
	17.5712	16.6276	13.2066	11.152	13.9758	16.5658	9.23077	19.3463	13.8174
	9.17659	15.6767	12.1921	18.2784	12.3154	11.3533	7.53145	8.71744	21.4537
	24.92	18.7954	24.365	16.5795	15.6515	16.5932	24.7406	29.3744	10.2516
	5.19087	17.7802	15.8768	16.4361	9.89373	12.1597	15.3514	21.6656	16.3587
	20.5725	27.3128	23.6782	9.25216	5.73263	8.18243	12.4664	15.6373	19.9208
	25.5579	11.7985	16.6958	8.85966	14.7881	19.9144	26.9921	24.4728	17.0118
	9.28754	16.8071	16.4676	19.0094	9.90376	15.3726	19.6526	21.1687	28.4028
	21.4459	17.9004	23.276	14.7896	11.1069	13.6372	10.8668	13.3731	19.4404
	24.7152	7.38267	14.748	17.0599	9.86735	4.83563	15.6044	25.7036	13.4049
	8.44928	9.74606	21.2743	16.3107	10.1288	9.97373	19.3917	18.1151	14.384
	18.8574	12.7546	12.2425	11.5007	7.52715	6.48114	12.9008	26.5634	14.3712
	11.5018	17.8176	13.0861	14.7869	13.0754	18.0486	4.99997	6.65393	8.33533
	25.582	18.2717	4.15277	6.61149	9.94727	10.967	15.9826	11.77	11.3383
	9.7405	14.0254	13.3162	12.2483	8.8028	23.1616	13.2185	19.1725	12.0602
	13.9422	17.8156	14.4483	21.1069	5.89429	18.6438	27.7577	9.46716	6.85212
	13.1354	13.8897	8.77234	21.8515	17.9013	25.5177	21.1072	7.3482	13.5994
	11.005	20.0279	14.9903	7.42155	11.4455	17.7739	19.5997	8.11015	17.4657
	6.5036	12.6334	12.8724	6.51552	14.6164	5.94117	30.4508	16.497	12.8216
	15.5333	3.25082	11.4355	6.86067	10.3783	13.061	12.9852	7.60697	7.38493
	11.4019	9.55876	12.9152	11.4593	20.1762	11.4942	17.6111	8.6745	22.0345
	18.8522	13.987	9.0521	16.7245	9.57304	18.4716	14.0294	8.19287	5.81164
	6.07812	20.7033	12.7679	12.9977	18.8112	14.7139	9.86145	12.5807	17.4546
	7.90279	7.40761	16.095	10.7013	7.4775	5.9457	22.8065	12.2675	9.24257
	14.2485	7.90787	21.0607	13.2448	5.58182	18.1969	18.4983	1.70093	20.599
	10.7735	14.809	11.8204	7.51997	16.3228	20.3614	15.3468	12.1332	17.2558
	6.84029	23.7398	16.0321	10.1883	21.5324	19.9496	25.5686	13.3562	18.8096
	9.12713	20.1417	2.94099	15.5582	11.4046	16.1045	11.118	14.1202	15.6293
	7.00677	18.4969	24.9968	6.58023	9.93145	24.9236	13.9617	9.69939	22.1614
	19.584	27.5872	12.0153	14.4499	13.8868	25.2527	6.75891	11.8862	22.1796
	20.1257	19.7536	14.47	24.5362	7.68825	22.0795	21.6912	11.6378	12.2045
	18.2769	18.9135	12.2916	23.2615	14.6009	31.9939	6.29256	6.79291	23.6643
	15.9721	9.0077	13.4189	10.782	18.9229	15.2004	10.2058	11.491	19.4908
	24.5498	25.2686	11.8043	6.6016	23.5219	8.60888	23.8252	5.56257	19.9589
	19.7188	19.1961	7.32582	7.66932	15.5068	19.4933	3.60041	17.5454	18.3593
	21.9059	12.9814	16.8582	12.4111	19.282	13.472	11.8418	6.92895	25.7648
	4.56683	19.2404	10.2041	13.7605	11.8137	15.5919	18.0055	21.8061	11.8521
	9.24418	13.5394	17.3384	11.2095	24.2068	14.7316	10.9888	11.9508	8.55108
	11.1847	30.4285	9.83353	11.0556	14.0451	16.6818	8.36712	22.5309	17.2533
	7.98023	22.1691	22.5583	11.7419	19.9219	22.8955	21.1771	13.8512	14.61
	14.5774	16.6952	11.8516	7.72141	14.5688	26.3513	6.42585	26.4458	10.5393
	3.42047	19.4609	20.1867	15.141	26.7277	24.4524	6.40509	18.2861	17.199
	11.4548	6.29859	19.4367	9.05896	12.5978	13.7876	19.9377	11.4596	12.5511
	15.1197	18.0162	5.73713	15.1795	11.451	23.9215	11.6934	6.08851	10.633
	11.1464	20.4695	26.2299	18.731	16.9378	21.8611	5.22575	13.2448	10.5773
	16.9489	19.9013	16.4943	20.1401	7.90775	13.8217	21.9009	11.7313	11.909
	3.0633	21.9868	17.072	16.9294	15.3384	26.7984	15.929	8.10141	15.969
	11.7663	19.7655	21.771	17.1948	19.4976	28.442	8.93456	11.776	17.076
	15.5023	19.9806	16.5479	18.681	23.6354	28.3722	20.924	11.769	8.1689
	20.7085	16.6251	18.8722	18.2213	14.5229	22.7199	8.2631	14.7357	10.1392
	11.7783	17.9266	10.0042	18.7475	5.71809	31.12	14.877	9.015	18.9415
	12.1345	22.1556	24.7431	4.82762	10.6774	13.3154	13.676	14.2778	14.9386
	11.4283	20.2181	12.991	10.2149	5.08921	27.903	10.5257	8.26865	21.4013
	14.4333	18.5581	21.2426	5.52211	18.823	12.4136	10.1307	4.99207	8.17126
	11.6281	10.8319	14.0627	8.40861	13.2465	18.6612	23.898	21.6008	12.0737
	8.46927	20.6876	23.8138	6.27536	22.1553	6.428	20.2244	10.2435	20.0325
	16.0413	10.538	23.7603	14.2189	14.3347	24.4791	12.6307	11.8126	24.813
	14.1188	11.0219	18.3895	14.4343	10.5474	14.5381	10.2306	7.36993	22.8153
	19.489	8.65332	16.8442	6.12391	17.379	12.4081	2.89058	11.6539	22.2265
	17.2106	19.0592	19.7346	25.8258	15.8394	15.3764	26.564	18.6424	16.8524
	4.13823	13.4353	12.1019	21.7419	13.0631	17.4915	12.6576	13.6446	5.68528
	19.8054	12.5723	16.238	6.65746	11.3315	16.531	16.0365	14.547	4.95346
	10.7287	25.0887	20.2322	9.89386	8.72061	17.7299	17.1771	3.87143	9.22115
	16.713	15.0339	17.9986	12.5971	19.0118	11.8794	2.30437	7.75913	6.49631
	15.7612	16.4416	11.4344	10.8544	21.7973	11.2556	12.6681	11.2505	18.2843
	13.6673	12.0236	23.9984	19.2657	13.3071	6.86269	16.9129	3.43801	12.4743
	12.3545	13.2553	5.34497	10.6997	17.2164	23.8566	8.32929	13.5388	37.6674
	3.25808	19.1611	9.05458	11.7186	20.5307	9.70313	18.3372	20.9266	38.0243
	15.9191	10.5103	10.7949	19.2586	7.2487	9.99204	2.762	12.3356	17.2227
	20.4473	12.4481	10.4592	16.7102	15.6046	3.7632	7.02959	12.0824	23.0647
	16.4696	14.4355	19.2895	21.3047	12.8228	22.0102	8.82685	9.10414	24.8728
	19.6131	12.1985	23.1507	18.8158	14.3689	24.5349	8.9372	8.91627	24.5382
	10.7854	14.9487	9.33201	20.8214	25.8747	14.1609	7.42452	14.1657	9.4573
	13.2202	15.724	5.73151	8.74057	14.663	18.675	17.7102	6.13301	11.1161
	11.6915	12.651	9.48576	21.0333	11.0218	20.4436	24.5692	28.9117	14.6316
	19.6978	19.7322	7.01649	22.4569	12.5746	28.948	10.56	12.3325	25.6427
	11.0826	5.46786	11.1494	11.1732	27.3503	25.0033	13.5257	14.677	17.9462
	18.8845	23.9803	22.948	15.8457	9.05159	13.6764	14.5823	8.17001	21.7363
	19.4275	10.6529	25.6517	17.1003	10.847	2.96852	3.63394	19.1192	24.6421
	22.906	21.1196	9.11665	12.3713	13.0701	12.3295	12.1434	18.1351	31.746
	8.02521	4.97886	9.43753	17.756	15.0288	5.74922	15.4332	10.8353	28.5287
	18.9793	28.7418	14.8615	26.3435	19.3458	15.8208	17.5431	23.664	22.15
	21.1047	11.4694	4.94785	27.9458	23.7788	7.58876	16.7259	22.9689	15.4682
	19.1784	23.8371	24.1406	32.9511	10.0142	20.8437	17.8777	22.0784	20.3574
	21.7126	7.30539	23.3306	29.916	15.5343	22.1357	25.9985	14.3839	19.9406
	12.747	31.7606	8.51193	30.4845	6.01999	12.72	17.4754	12.2882	33.3821
	14.5156	8.23445	10.0821	14.3977	20.3529	16.286	20.7452	21.4634	27.0682
	18.8185	20.6168	14.5651	24.4147	21.6065	10.3941	4.57027	2.85481	7.8362
	7.34794	21.7488	22.8507	22.673	10.752	30.5293	6.4353	13.387	10.809
	13.2962	22.2748	25.2892	16.0555	13.1228	29.1015	11.3531	18.1844	8.7011
	17.8519	7.91016	10.2318	32.3906	23.8667	22.3252	9.14869	12.3124	13.3046
	12.8069	23.4872	15.9494	15.1386	10.1057	23.2387	19.0711	14.4574	7.49564
	18.8656	20.0592	21.3438	7.34398	19.4564	23.6744	2.10262	14.9176	9.31456
	19.1234	8.60623	18.8514	11.4073	25.3913	26.0273	15.0671	17.9264	9.44976
	29.7029	21.5871	5.3274	9.97344	29.6413	15.5819	13.2089	12.4988	17.9417
	8.17978	7.09882	13.1653	20.0212	23.7815	19.9833	19.697	15.3089	12.6682
	6.19296	17.548	12.7149	7.68328	14.4046	14.6671	16.3042	11.5124	5.41809
	18.7634	24.5723	19.0002	15.4369	15.203	8.66433	15.2778	13.3952	17.2063
	12.2558	24.8712	22.3603	22.7179	10.8477	14.3318	20.562	4.09213	17.0247
	22.8765	25.8412	17.7117	21.0196	18.1881	13.5911	11.292	12.6974	18.3435
	13.6079	8.66106	26.6653	17.5332	21.1464	6.18786	18.3227	8.86612	16.0345
	21.8223	25.7207	14.0122	26.946	24.6587	9.62768	19.138	14.3501	10.6281
	15.5601	13.0144	16.2341	17.7896	9.75638	10.6369	15.3855	6.40953	10.3568
	22.5895	20.6104	11.0709	18.0541	20.096	11.1862	14.3465	8.49181	9.17467
	10.6439	19.767	15.3612	5.25933	10.7275	15.4094	17.6859	14.3232	9.49051
	8.58366	7.9305	10.1512	11.9209	13.0616	17.8329	5.38139	17.0425	14.6487
	15.8543	18.6653	21.9059	13.4929	5.06496	21.8196	13.1217	23.8906	8.4066
	9.82276	23.357	19.3695	18.1018	21.4094	8.3741	11.9261	12.5621	21.1816
	24.0796	19.0517	21.4863	12.0891	7.09589	11.0325	20.5115	11.5946	22.1025
	16.752	24.5877	11.4133	5.78834	25.1648	11.3751	1.68697	20.101	6.52823
	21.7851	26.0709	22.5037	9.70433	6.54492	14.3493	18.7783	16.9871	8.33597
	8.18489	10.2062	23.6377	8.94837	12.0461	10.1131	24.6768	7.18762	18.9735
	12.2294	9.80825	7.76791	16.5866	10.1789	9.04004	7.99908	10.378	14.0316
	8.86345	10.7557	18.7331	12.1811	16.729	13.6264	14.9082	14.4602	8.3785
	14.8746	14.2337	11.8975	17.0159	11.8583	20.7041	23.1672	22.4796	17.2662
	17.3264	12.8988	14.9609	7.7938	15.602	6.02114	10.7158	14.7244	12.6769
	8.62398	15.8773	15.2983	9.81505	6.66684	3.40796	25.4752	7.32028	15.8637
	12.9914	13.4381	9.20639	20.7695	20.9323	16.269	15.7234	16.9619	11.8203
	9.32647	14.7548	24.5173	21.232	16.2983	10.5985	16.8223	17.5497	15.1135
	19.5906	13.3115	19.1695	14.9015	14.1554	14.7908	28.4515	7.01355	9.71426
	15.2259	19.2662	8.87157	16.9802	19.4508	10.2017	19.374	10.0428	21.4774
[truncated: 133,001 more rows]

[truncated: 81 more sheets: Figure 3e, Figure 3f, Figure 4a, Figure 4b, Figure 4c, Figure 4d, Figure 4e, Figure 4f, Figure 5b, Figure 5d, Supplementary Figure 2a, Supplementary Figure 2b, Supplementary Figure 2c, Supplementary Figure 2d, Supplementary Figure 2e, Supplementary Figure 2f, Supplementary Figure 2g, Supplementary Figure 2h, Supplementary Figure 2i, Supplementary Figure 2j …]
